# Supplementary material for: A Descriptive Study of Hot Aches: a Previously Unreported Winter Climbing Phenomenon
Source: Sports Med Open. 2016 Sep 12;2:36. doi: 10.1186/s40798-016-0062-z (PMC5020105; doi:10.1186/s40798-016-0062-z)
Supplement: Additional file 1 — Raw Data. (XLSX 73 kb) [file 40798_2016_62_MOESM1_ESM.xlsx]

## Sheet: Survey Responses
session_ID	Start Time	End Time	Duration	How old are you?	Are you male or female?	What is your ethnicity?	Other: (Please Specify)	Do you have any of the following medical conditions?	Do you have any of the following medical conditions?	Do you have any of the following medical conditions?	Do you have any of the following medical conditions?	Does anyone in your immediate family have a history of:	Does anyone in your immediate family have a history of:	Do you smoke? if yes how much?	For how many years have you been winter climbing?	What grade of winter climber would you consider yourself?	How many winter climbs or attempted climbs would you do on average in one season?	Have you ever experienced hot aches?	How often do you get hot aches (on average)?	How many times in one day do you usually get hot aches?	When during the climb do you usually get hot aches?	When during the climb do you usually get hot aches?	When during the climb do you usually get hot aches?	When during the climb do you usually get hot aches?	When during the climb do you usually get hot aches?	Are your experiences of hot aches usually fairly consistent?	How long do your hot aches usually last for?	Do you experience hot aches only in your hands?	Other: (Please specify)	How painful are your hot aches usually? (1= not that severe, 5 = extreemly severe)	Do you experience ANY of the following during hot aches?	Do you experience ANY of the following during hot aches?	Do you experience ANY of the following during hot aches?	Do you experience ANY of the following during hot aches?	Do you experience ANY of the following during hot aches?	Do you experience ANY of the following during hot aches?	Other: (Please specify)	Have you ever experinced any of the following symptoms during hot aches? (Select all applicable options)	Have you ever experinced any of the following symptoms during hot aches? (Select all applicable options)	Have you ever experinced any of the following symptoms during hot aches? (Select all applicable options)	Have you ever experinced any of the following symptoms during hot aches? (Select all applicable options)	Have you ever experinced any of the following symptoms during hot aches? (Select all applicable options)	Other: (Please specify, more than one is ok)	Have you ever been sick during or after exeriencing hot aches?	Once the hot aches have finished how do your hands feel?	Other Please Specifiy	Do you feel that you might be damaging your hands during hot aches?	Would you be interested to know how hot aches might be prevented, or reduced in severity?	Thank you for taking the time to complete this survery. Your help is greatly appreciated. Andrew
10866378	2014-11-28 20:26:00	2014-11-28 20:35:00	00:09:00	18-30	Male	White					Migranes		Migraines	>10 per day	4-8	III-IV	3-4	Yes	Every 2 Climbs	1				Belaying after 1st Pitch	Climbing after 1st Pitch	Yes	< 1min	Yes		4	Pain	Numbness	Tingling	Throbbing	Aching	Stabbing Pain		Nausea		Muffled Hearing		Irritability			Warm		Yes	Yes
10852317	2014-11-24 07:27:00	2014-11-24 07:37:00	00:10:00	18-30	Male	White								No	1-3	III-IV	5-7	Yes	Every Climb	2				Belaying after 1st Pitch		Yes	1-5min	Yes		1	Pain		Tingling											No	Warm		No	Yes
10832141	2014-11-18 17:05:00	2014-11-18 17:10:00	00:05:00	31-40	Male	White								No	4-8	III-IV	14+	Yes	Rarely	<0				Belaying after 1st Pitch		Yes	5-10min	Yes		2	Pain		Tingling	Throbbing	Aching	Stabbing Pain						Irritability		No	Hot		Yes	Yes
10830654	2014-11-18 12:16:00	2014-11-18 12:32:00	00:16:00	41-50	Male	White						Vascular Diseases		No	>13	III-IV	8-10	Yes	Every 2 Climbs	1					Climbing after 1st Pitch	Yes	5-10min	Yes		3	Pain	Numbness	Tingling					Nausea						No	Normal		Yes	Yes
10900841	2014-12-10 14:53:00	2014-12-10 14:54:00	00:01:00	18-30	Female	White								No	1-3	I-II	3-4	Yes	Every 3 Climbs	2					Climbing after 1st Pitch	Yes	1-5min	Yes		4	Pain	Numbness	Tingling	Throbbing		Stabbing Pain								No	Cold		Yes	Yes
10819397	2014-11-16 10:50:00	2014-11-16 10:53:00	00:03:00	>51		White								No	>13	III-IV	8-10	Yes	Rarely	1				Belaying after 1st Pitch		Yes	1-5min	Yes		2	Pain	Numbness	Tingling					Nausea						No	Normal		No	Yes
10836168	2014-11-19 16:27:00	2014-11-19 16:33:00	00:06:00	>51	Male	White								No	>13	V-VI	14+	Yes	Rarely	1			Climbing 1st Pitch			Yes	< 1min		Had it in my feet - although way less common.	4	Pain	Numbness	Tingling	Throbbing	Aching	Stabbing Pain		Nausea						No	Hot		No	Yes
10819499	2014-11-16 11:32:00	2014-11-16 11:40:00	00:08:00	41-50	Male	White								No	>13	III-IV	5-7	Yes	Every Climb	1		Belaying 1st Pitch				Yes	1-5min	Yes		4	Pain			Throbbing	Aching			Nausea				Irritability		No	Cold		No	Yes
10823177	2014-11-17 04:18:00	2014-11-17 04:22:00	00:04:00	>51	Male	White								No				Yes		1						Yes	>10min	Yes		4	Pain		Tingling	Throbbing								Irritability			Hot		Yes	Yes
10889190	2014-12-07 16:28:00	2014-12-07 16:30:00	00:02:00	18-30	Female	White								No	<1	I-II	5-7	Yes	Once a Season	<0	Gearing up	Belaying 1st Pitch	Climbing 1st Pitch			Yes	1-5min	Yes		2	Pain			Throbbing	Aching							Irritability		No	Warm		No	Yes
10900764	2014-12-10 14:21:00	2014-12-10 14:28:00	00:07:00	41-50	Male	White									9-12	III-IV	10-12	Yes	Every 2 Climbs	1			Climbing 1st Pitch			Yes	5-10min	Yes		4	Pain		Tingling	Throbbing	Aching			Nausea	Dizziness			Irritability	very thirsty	No	Warm		No	Yes
10912480	2014-12-15 03:06:00	2014-12-15 03:08:00	00:02:00	31-40	Male	White								No	>13	III-IV	3-4	Yes	Rarely	1		Belaying 1st Pitch				Yes	< 1min	Yes		2	Pain	Numbness	Tingling	Throbbing										No	Warm		No	Yes
10834386	2014-11-19 07:47:00	2014-11-19 07:50:00	00:03:00	31-40	Male	White								No	9-12	V-VI	14+	Yes	Rarely	1					Climbing after 1st Pitch	No	5-10min	Yes		4	Pain		Tingling	Throbbing										No	Warm		No	Yes
10831281	2014-11-18 14:14:00	2014-11-18 14:17:00	00:03:00	31-40	Male	White								No	>13	III-IV	14+	Yes	Every Climb	2	Gearing up	Belaying 1st Pitch		Belaying after 1st Pitch		Yes	5-10min	Yes		3		Numbness						Nausea				Irritability			Normal		No	Yes
10819453	2014-11-16 11:17:00	2014-11-16 11:19:00	00:02:00	>51	Male	White								No	>13	III-IV	3-4	No		<0
10820331	2014-11-16 18:50:00	2014-11-16 18:56:00	00:06:00	31-40	Male	White									9-12	III-IV	8-10	Yes	Every 2 Climbs	1					Climbing after 1st Pitch	Yes	1-5min	Yes		4	Pain			Throbbing	Aching			Nausea							Normal		No	Yes
10900997	2014-12-10 15:55:00	2014-12-10 15:58:00	00:03:00	18-30	Male	White								No	4-8	III-IV	14+	Yes	Every Climb	4+				Belaying after 1st Pitch		Yes	1-5min	Yes		3	Pain			Throbbing	Aching	Stabbing Pain						Irritability		No	Warm		No	Yes
10841034	2014-11-20 16:47:00	2014-11-20 16:54:00	00:07:00	>51	Male	White								No	>13	V-VI	14+	Yes	Every 2 Climbs	2		Belaying 1st Pitch				No	Don't know, can't tell, seems like forever	Yes		3	Pain			Throbbing				Nausea						No	Normal		No	Yes
10869920	2014-11-30 20:35:00	2014-11-30 20:39:00	00:04:00	>51	Female	White								No		I-II	3-4	No		<0						Yes			dont get hot aches
10827427	2014-11-17 17:14:00	2014-11-17 17:17:00	00:03:00	31-40	Male	White								No	1-3	III-IV	3-4	Yes	Every 2 Climbs	1			Climbing 1st Pitch			Yes	1-5min		Feet	2	Pain		Tingling		Aching									No	Warm		No	Yes
10819389	2014-11-16 10:28:00	2014-11-16 10:52:00	00:24:00	18-30	Male	White								No	9-12	V-VI	14+	Yes	Every 3 Climbs	1				Belaying after 1st Pitch	Climbing after 1st Pitch	Yes	1-5min	Yes		4	Pain	Numbness	Tingling	Throbbing	Aching	Stabbing Pain								No	Warm		No	Yes
10865921	2014-11-28 14:15:00	2014-11-28 14:31:00	00:16:00	41-50	Female	White				Reynaud's Disease				No	4-8	III-IV	10-12	Yes	Every 3 Climbs	2					Climbing after 1st Pitch	Yes	Don't know, can't tell, seems like forever		Mostly hands but once, very badly, in my toes	5	Pain			Throbbing	Aching	Stabbing Pain		Nausea	Dizziness	Muffled Hearing		Irritability		No	Warm		No	Yes
10892158	2014-12-08 09:50:00	2014-12-08 09:54:00	00:04:00	41-50	Male	White								No	9-12	III-IV	5-7	Yes	Every 2 Climbs	3				Belaying after 1st Pitch		Yes	1-5min	No	Also feet, but not winterclimbing - just cycling	3					Aching	Stabbing Pain								No	Warm		No	Yes
10851632	2014-11-24 02:45:00	2014-11-24 02:53:00	00:08:00	>51	Male	White								No	>13	V-VI	10-12	Yes	Rarely	1					Climbing after 1st Pitch	Yes	1-5min	Yes		3	Pain				Aching	Stabbing Pain	nausea	Nausea	Dizziness					No	Normal		No	Yes
10904532	2014-12-11 18:09:00	2014-12-11 18:25:00	00:16:00	>51	Female	White							Migraines	No	1-3	III-IV	3-4	Yes	Every 2 Climbs	1			Climbing 1st Pitch			Yes	1-5min		Hands and arms	4	Pain			Throbbing	Aching			Nausea	Dizziness	Muffled Hearing			Have also fainted/passed out	Yes	Cold		No	Yes
10836735	2014-11-19 23:14:00	2014-11-19 23:16:00	00:02:00	18-30	Male	White								No	4-8	V-VI	5-7	Yes	Every Climb	1				Belaying after 1st Pitch		Yes	1-5min	Yes		3	Pain		Tingling											No	Normal		No	Yes
10830099	2014-11-18 09:51:00	2014-11-18 10:09:00	00:18:00	18-30	Male	White								No	4-8	III-IV	5-7	Yes	Every 3 Climbs	1			Climbing 1st Pitch	Belaying after 1st Pitch		Yes	1-5min	Yes		4	Pain	Numbness	Tingling	Throbbing	Aching	Stabbing Pain		Nausea	Dizziness	Muffled Hearing	Pin-hole Vision	Irritability	Swearing, pit-of-stomach nausea but not wanting to wretch.	No		Not sure.	No	Yes
10877800	2014-12-03 05:44:00	2014-12-03 06:00:00	00:16:00	41-50	Female	White								No	4-8	III-IV	5-7	Yes	Every 3 Climbs	1					Climbing after 1st Pitch	No	1-5min	No		4	Pain			Throbbing	Aching							Irritability		No	Normal		Yes	Yes
10834383	2014-11-19 07:45:00	2014-11-19 07:53:00	00:08:00	41-50	Male		Withheld				Migranes		Migraines	No	>13	V-VI	13-14	Yes	Every 3 Climbs	1			Climbing 1st Pitch			Yes	1-5min	Yes		3					Aching	Stabbing Pain								No	Warm		Yes	Yes
10819872	2014-11-16 15:03:00	2014-11-16 15:05:00	00:02:00	41-50	Male	White						Vascular Diseases	Migraines	No	>13	V-VI	14+	Yes	Every Climb	1			Climbing 1st Pitch			Yes	1-5min	Yes		5	Pain	Numbness	Tingling	Throbbing	Aching		weakness of hands	Nausea						No	Warm		No	Yes
10830116	2014-11-18 09:58:00	2014-11-18 10:07:00	00:09:00	18-30	Male	White								No	4-8	III-IV	8-10	Yes	Every Climb	1			Climbing 1st Pitch			Yes	1-5min	No		2		Numbness	Tingling	Throbbing	Aching			Nausea	Dizziness					No	Warm		No	Yes
10825117	2014-11-17 06:44:00	2014-11-17 06:59:00	00:15:00	31-40	Female	White								No	1-3	III-IV	3-4	Yes	Every Climb	1	Gearing up	Belaying 1st Pitch	Climbing 1st Pitch			Yes	1-5min		feet	3	Pain	Numbness	Tingling	Throbbing	Aching	Stabbing Pain		Nausea		Muffled Hearing				No	Warm		No	Yes
10877954	2014-12-03 06:34:00	2014-12-03 06:38:00	00:04:00	18-30	Male	White								No	<1	III-IV	5-7	Yes	Every Climb	2					Climbing after 1st Pitch	Yes	5-10min	Yes		4	Pain		Tingling	Throbbing	Aching							Irritability		No	Warm		Yes	Yes
10826507	2014-11-17 12:32:00	2014-11-17 12:44:00	00:12:00	31-40	Male	White								>10 per day	>13	III-IV	5-7	Yes	Every Climb	1			Climbing 1st Pitch			No	5-10min	Yes		4	Pain	Numbness	Tingling	Throbbing	Aching			Nausea	Dizziness			Irritability		No	Cold		Yes	Yes
10853428	2014-11-24 12:00:00	2014-11-24 12:04:00	00:04:00	18-30	Male	White								No	4-8	I-II	1-2	Yes	Once a Season	1				Belaying after 1st Pitch		Yes	1-5min	Yes		3	Pain			Throbbing	Aching									No	Normal		No	Yes
10824656	2014-11-17 05:50:00	2014-11-17 05:54:00	00:04:00	31-40	Male	White								No	>13	V-VI	5-7	Yes	Every Climb	2				Belaying after 1st Pitch		Yes	5-10min	Yes		4	Pain			Throbbing	Aching			Nausea	Dizziness					No	Warm		Yes	Yes
10834259	2014-11-19 07:08:00	2014-11-19 07:14:00	00:06:00	18-30	Male	White				Reynaud's Disease				No	1-3	III-IV	3-4	Yes	Every Climb	1			Climbing 1st Pitch	Belaying after 1st Pitch		Yes	< 1min	Yes		3	Pain													No	Warm		No	Yes
10874041	2014-12-02 05:40:00	2014-12-02 05:43:00	00:03:00	18-30	Male	White								No	1-3	III-IV	5-7	Yes	Rarely	<0				Belaying after 1st Pitch		No	1-5min	Yes		2	Pain			Throbbing	Aching							Irritability		No	Warm		No	No
10834085	2014-11-19 06:28:00	2014-11-19 06:30:00	00:02:00	18-30	Female	White								No	1-3	III-IV	8-10	Yes	Rarely	<0					Climbing after 1st Pitch	No	Don't know, can't tell, seems like forever	Yes		3		Numbness	Tingling	Throbbing										No	Hot		Yes	Yes
10819835	2014-11-16 14:39:00	2014-11-16 14:43:00	00:04:00	41-50	Male	White								No	9-12	V-VI	3-4	Yes	Every 3 Climbs	1				Belaying after 1st Pitch			1-5min	Yes		3	Pain			Throbbing	Aching									No	Normal		No	Yes
10842959	2014-11-21 03:17:00	2014-11-21 03:24:00	00:07:00	31-40	Male	White								No	9-12	V-VI	1-2	Yes	Every 2 Climbs	1			Climbing 1st Pitch			Yes	1-5min	Yes		4	Pain			Throbbing	Aching	Stabbing Pain						Irritability		No	Warm		Yes	Yes
10831444	2014-11-18 15:02:00	2014-11-18 15:13:00	00:11:00	41-50	Male	White						Vascular Diseases		No	>13	III-IV	10-12	Yes	Once a Season	<0			Climbing 1st Pitch			No	< 1min		Nose	3	Pain			Throbbing	Aching			Nausea				Irritability		No	Normal		Yes	Yes
10824173	2014-11-17 05:21:00	2014-11-17 05:23:00	00:02:00	18-30	Male	White								No	1-3	III-IV	8-10	Yes	Rarely	<0				Belaying after 1st Pitch		Yes	< 1min	Yes		2	Pain		Tingling											No	Normal			No
10831983	2014-11-18 16:27:00	2014-11-18 16:52:00	00:25:00	18-30	Male	White								No	4-8	III-IV	5-7	Yes	Every 2 Climbs	2				Belaying after 1st Pitch	Climbing after 1st Pitch	Yes	1-5min	Yes		2	Pain		Tingling	Throbbing	Aching									No	Normal		No	Yes
10819596	2014-11-16 12:24:00	2014-11-16 12:36:00	00:12:00	18-30	Male	White							Migraines	No	9-12	V-VI	8-10	Yes	Every 2 Climbs	1			Climbing 1st Pitch			Yes	1-5min	Yes	Have had them in the feet but only once.	3	Pain													No	Normal		Yes	Yes
10906317	2014-12-12 07:53:00	2014-12-12 07:55:00	00:02:00	18-30	Male	White								No	4-8	III-IV	3-4	Yes	Rarely	1				Belaying after 1st Pitch		Yes	< 1min		Feet	5	Pain			Throbbing		Stabbing Pain								No	Normal		No	Yes
10867790	2014-11-29 15:47:00	2014-11-29 15:52:00	00:05:00	18-30	Male	White								No	4-8	V-VI	14+	Yes	Every Climb	1					Climbing after 1st Pitch	Yes	5-10min	Yes		4	Pain		Tingling	Throbbing	Aching	Stabbing Pain		Nausea	Dizziness			Irritability		No	Warm		Yes	Yes
10921504	2014-12-17 07:16:00	2014-12-17 07:18:00	00:02:00	31-40	Female	White								No	9-12	V-VI	14+	Yes	Every 2 Climbs	1			Climbing 1st Pitch			Yes	< 1min		Toes	5	Pain	Numbness	Tingling	Throbbing	Aching	Stabbing Pain								No	Hot		Yes	Yes
10904078	2014-12-11 14:46:00	2014-12-11 14:51:00	00:05:00	18-30	Male	White						Vascular Diseases	Migraines	No	4-8	V-VI	10-12	Yes	Every 3 Climbs	1		Belaying 1st Pitch	Climbing 1st Pitch			Yes	< 1min		feet	1	Pain	Numbness	Tingling	Throbbing										No	Normal		Yes	Yes
10899567	2014-12-10 08:39:00	2014-12-10 08:43:00	00:04:00	31-40	Male	White								1-5 per day	9-12	V-VI	13-14	Yes	Every 2 Climbs	1	Gearing up					Yes	1-5min	Yes		5	Pain			Throbbing	Aching	Stabbing Pain						Irritability		No	Normal		No	Yes
10830962	2014-11-18 12:54:00	2014-11-18 12:59:00	00:05:00	41-50	Male	White								No	1-3	I-II	5-7	Yes	Every Climb	1			Climbing 1st Pitch			Yes	1-5min	Yes		5	Pain		Tingling	Throbbing										No	Normal		No	Yes
10850418	2014-11-23 16:49:00	2014-11-23 16:54:00	00:05:00	31-40	Male	White								No	>13	III-IV	5-7	Yes	Every 3 Climbs	<0		Belaying 1st Pitch		Belaying after 1st Pitch		Yes	5-10min	Yes		3	Pain		Tingling		Aching			Nausea				Irritability		No	Cold		No	Yes
10869450	2014-11-30 16:09:00	2014-11-30 16:19:00	00:10:00	41-50	Male	White								No	>13	III-IV	14+	No		<0
10844293	2014-11-21 06:35:00	2014-11-21 06:36:00	00:01:00	18-30	Male	White								No	1-3	V-VI	5-7	Yes	Every 3 Climbs	1		Belaying 1st Pitch				Yes	< 1min	Yes		2			Tingling											No	Warm		No	Yes
10826161	2014-11-17 11:08:00	2014-11-17 11:23:00	00:15:00	18-30	Male	White					Migranes		Migraines	No	4-8	III-IV	8-10	Yes	Once a Season	<0						Yes	1-5min	Yes		3	Pain		Tingling	Throbbing		Stabbing Pain								No	Warm		Yes	Yes
10878727	2014-12-03 10:19:00	2014-12-03 10:33:00	00:14:00	18-30	Male	White								No	1-3	I-II	3-4	Yes	Every Climb	1					Climbing after 1st Pitch	No	Don't know, can't tell, seems like forever	Yes		3	Pain	Numbness	Tingling											No	Cold		No	Yes
10898925	2014-12-10 05:29:00	2014-12-10 05:33:00	00:04:00	31-40	Male	White								No	9-12	V-VI	14+	Yes	Once a Season	<0				Belaying after 1st Pitch		Yes	1-5min	No		4	Pain		Tingling	Throbbing	Aching	Stabbing Pain					Pin-hole Vision	Irritability		No	Hot		No	Yes
10899276	2014-12-10 07:17:00	2014-12-10 07:32:00	00:15:00	18-30	Male	White						Vascular Diseases		No	1-3	III-IV	10-12	Yes	Every 2 Climbs	3		Belaying 1st Pitch		Belaying after 1st Pitch		No	1-5min	Yes		4	Pain		Tingling	Throbbing				Nausea			Pin-hole Vision			No	Warm	The tail end of hot aches as the pain fades is really quite enjoyable	No	Yes
10853422	2014-11-24 11:58:00	2014-11-24 12:04:00	00:06:00	>51	Male	White								No	>13	V-VI	8-10	Yes	Every 3 Climbs	1			Climbing 1st Pitch		Climbing after 1st Pitch	Yes	5-10min	Yes		4	Pain	Numbness		Throbbing	Aching			Nausea				Irritability		No	Normal		Yes	Yes
10833943	2014-11-19 05:39:00	2014-11-19 05:40:00	00:01:00	18-30	Male	White								No	1-3	III-IV	3-4	No	Rarely	<0																												Yes
10823914	2014-11-17 05:02:00	2014-11-17 05:14:00	00:12:00	>51	Male	White								No	>13	III-IV	1-2	Yes	Every Climb					Belaying after 1st Pitch		Yes	1-5min	Yes		5	Pain							Nausea						No	Warm		Yes	Yes
10874719	2014-12-02 08:58:00	2014-12-02 09:01:00	00:03:00	41-50	Female	White					Migranes			No	>13	I-II	5-7	Yes	Rarely	<0				Belaying after 1st Pitch		No	5-10min	Yes		1			Tingling	Throbbing		Stabbing Pain		Nausea	Dizziness			Irritability		No	Hot		No	Yes
10830141	2014-11-18 10:04:00	2014-11-18 10:10:00	00:06:00	18-30	Male	White								No	<1	III-IV	1-2	Yes	Rarely	<0				Belaying after 1st Pitch		No	< 1min	Yes		2			Tingling											No	Warm		Yes	Yes
10830255	2014-11-18 10:34:00	2014-11-18 10:38:00	00:04:00	31-40	Male	White								No	9-12	III-IV	5-7	Yes	Every 3 Climbs	1	Gearing up					Yes	1-5min	Yes		2	Pain	Numbness	Tingling	Throbbing										No	Warm		No	Yes
10921676	2014-12-17 08:25:00	2014-12-17 08:38:00	00:13:00	18-30	Male	White								No	1-3	III-IV	10-12	Yes	Every 2 Climbs	1			Climbing 1st Pitch			No	1-5min	Yes		3	Pain	Numbness		Throbbing	Aching	Stabbing Pain						Irritability		No	Warm		No	Yes
10875938	2014-12-02 14:20:00	2014-12-02 14:28:00	00:08:00	41-50	Male	White								No	9-12	III-IV	5-7	Yes	Once a Season	1			Climbing 1st Pitch			Yes	1-5min	Yes		2	Pain													No	Normal		No	Yes
10827425	2014-11-17 17:13:00	2014-11-17 17:16:00	00:03:00	41-50	Male	White								No	>13	V-VI	10-12	Yes	Every Climb	1				Belaying after 1st Pitch		Yes	Don't know, can't tell, seems like forever	Yes		5	Pain													No	Normal		Yes	Yes
10852325	2014-11-24 07:32:00	2014-11-24 07:42:00	00:10:00	41-50	Male	White								No	9-12	III-IV	10-12	Yes	Every 2 Climbs	1	Gearing up					Yes	1-5min	No	Have had them in feet	5	Pain			Throbbing	Aching			Nausea				Irritability		No	Warm		Yes	Yes
10867143	2014-11-29 08:18:00	2014-11-29 08:32:00	00:14:00	>51	Male							Vascular Diseases		No	>13	III-IV	8-10	Yes	Every 3 Climbs	1					Climbing after 1st Pitch	Yes	1-5min	Yes		3	Pain	Numbness	Tingling	Throbbing										No	Normal		No	Yes
10830208	2014-11-18 10:24:00	2014-11-18 10:29:00	00:05:00	18-30	Male	White							Migraines	No	9-12	V-VI	14+	Yes	Every 2 Climbs	2			Climbing 1st Pitch	Belaying after 1st Pitch	Climbing after 1st Pitch	Yes	1-5min	Yes		5	Pain			Throbbing	Aching	Stabbing Pain		Nausea	Dizziness			Irritability		No	Normal		Yes	Yes
10819298	2014-11-16 10:21:00	2014-11-16 10:27:00	00:06:00	31-40	Female	White					Migranes	Vascular Diseases	Migraines	No	1-3	III-IV	3-4	Yes	Every Climb	2			Climbing 1st Pitch			Yes	5-10min	No		4	Pain		Tingling	Throbbing	Aching	Stabbing Pain		Nausea	Dizziness	Muffled Hearing	Pin-hole Vision			No	Warm		Yes	Yes
10819198	2014-11-16 09:39:00	2014-11-16 09:42:00	00:03:00	18-30	Male	White								No	1-3	III-IV	14+	Yes	Every 2 Climbs	2			Climbing 1st Pitch		Climbing after 1st Pitch	Yes	< 1min	Yes		3	Pain	Numbness		Throbbing				Nausea	Dizziness			Irritability		No	Normal		No	Yes
10819400	2014-11-16 10:51:00	2014-11-16 11:01:00	00:10:00	31-40	Male	White								>10 per day	9-12	VII-VIII	14+	Yes		1			Climbing 1st Pitch			Yes	1-5min	No	Very rarely (twicw so far) in the feet	4							All of the above but at different times (minus stabbing pains). Those are stages	Nausea	Dizziness					No	Normal		No	No
10859015	2014-11-26 03:48:00	2014-11-26 03:53:00	00:05:00	18-30	Male	White							Migraines	No	4-8	V-VI	14+	Yes	Once a Season	<0				Belaying after 1st Pitch	Climbing after 1st Pitch	Yes	1-5min		feet	3	Pain			Throbbing	Aching									No	Hot		No	Yes
10852417	2014-11-24 07:51:00	2014-11-24 08:15:00	00:24:00	>51	Male	White								No	>13	III-IV	5-7	Yes	Rarely	1						No	5-10min	Yes		3	Pain	Numbness			Aching							Irritability		No	Hot	Hands feel really warm and I don't usually get a second occurence on the same day (but I probably take more steps to avoid too!)	No	Yes
10825428	2014-11-17 08:08:00	2014-11-17 08:19:00	00:11:00	31-40	Male	White								No	>13	V-VI	14+	Yes	Rarely	<0	Gearing up		Climbing 1st Pitch			Yes	5-10min		Have had in Feet before.	3	Pain			Throbbing		Stabbing Pain	Swelling of finger after pain resides							No	Hot		No	Yes
10830030	2014-11-18 09:33:00	2014-11-18 09:37:00	00:04:00	31-40	Male	White								No	4-8	V-VI	5-7	Yes	Every 3 Climbs	1					Climbing after 1st Pitch	No	1-5min	Yes		4	Pain	Numbness						Nausea	Dizziness			Irritability		No	Normal		No	Yes
10819430	2014-11-16 11:07:00	2014-11-16 11:14:00	00:07:00	18-30	Male	White								1-5 per day	1-3	I-II	8-10	Yes	Once a Season	1						Yes	5-10min		Once had it in my penis. That was rubbish.	4	Pain	Numbness	Tingling	Throbbing	Aching	Stabbing Pain								No	Hot		No	Yes
10875780	2014-12-02 13:17:00	2014-12-02 13:21:00	00:04:00	41-50	Male	White								No	1-3	I-II	3-4	Yes	Every 3 Climbs	1				Belaying after 1st Pitch		No	1-5min	Yes		4	Pain		Tingling	Throbbing				Nausea				Irritability		No	Normal		No	Yes
10859125	2014-11-26 04:44:00	2014-11-26 05:14:00	00:30:00	>51	Male	White								No	>13	V-VI	5-7	Yes	Every Climb	2		Belaying 1st Pitch	Climbing 1st Pitch			Yes	5-10min	Yes		5	Pain	Numbness	Tingling	Throbbing	Aching	Stabbing Pain		Nausea	Dizziness			Irritability		Yes	Hot		Yes	Yes
10852582	2014-11-24 05:47:00	2014-11-24 09:00:00	03:13:00	31-40	Male	White								No	9-12	V-VI	13-14	Yes	Rarely	1					Climbing after 1st Pitch	No	Don't know, can't tell, seems like forever	Yes		3					Aching									No	Normal		No	Yes
10859926	2014-11-26 09:41:00	2014-11-26 10:09:00	00:28:00	31-40	Male	White								No	>13	III-IV	5-7	Yes	Every 2 Climbs	2	Gearing up				Climbing after 1st Pitch	No	1-5min	Yes		3	Pain	Numbness	Tingling	Throbbing	Aching			Nausea			Pin-hole Vision	Irritability		No	Cold		Yes	Yes
10834327	2014-11-19 07:27:00	2014-11-19 07:30:00	00:03:00	31-40	Male	White								No	9-12	III-IV	3-4	Yes	Every Climb	2					Climbing after 1st Pitch	Yes	< 1min	Yes		3	Pain		Tingling	Throbbing	Aching	Stabbing Pain			Dizziness
10833953	2014-11-19 05:43:00	2014-11-19 05:49:00	00:06:00	41-50	Male	White							Migraines	No	1-3	III-IV	3-4	Yes	Rarely	<0					Climbing after 1st Pitch	No	1-5min	Yes		3	Pain			Throbbing										No	Normal		No	Yes
10835225	2014-11-19 11:10:00	2014-11-19 11:16:00	00:06:00	41-50	Male	White								No	4-8	III-IV	10-12	Yes	Every Climb	2			Climbing 1st Pitch			Yes	1-5min	Yes		1		Numbness												No		But my VWF stays white and cold	No	Yes
10825412	2014-11-17 08:03:00	2014-11-17 08:28:00	00:25:00	31-40	Female	White								No	4-8	I-II	5-7	Yes	Every 2 Climbs	3				Belaying after 1st Pitch		Yes	Don't know, can't tell, seems like forever	Yes		4	Pain		Tingling					Nausea				Irritability	(NB: Irritability is probably exacerbated by having friends who think it's funny.)	Yes	Normal		No	Yes
10825055	2014-11-17 06:27:00	2014-11-17 06:34:00	00:07:00	31-40	Male	White								No	9-12	VII-VIII	13-14	Yes	Every 2 Climbs	1	Gearing up		Climbing 1st Pitch		Climbing after 1st Pitch	Yes	1-5min	Yes		3	Pain	Numbness	Tingling					Nausea	Dizziness					No	Normal			Yes
10834180	2014-11-19 06:51:00	2014-11-19 07:01:00	00:10:00	>51	Male	White								No	>13	III-IV	14+	Yes	Once a Season	1						Yes	1-5min		Mainly hands but i have had it the nose (and one one miserable occasion in my bollocks after failing to zip up my flies after relieving myself at the bottom of a climb).	4	Pain			Throbbing	Aching			Nausea						No	Normal		No	Yes
10843877	2014-11-21 04:47:00	2014-11-21 04:55:00	00:08:00	18-30	Female	White								No	1-3	III-IV	5-7	Yes	Every Climb	2			Climbing 1st Pitch	Belaying after 1st Pitch		Yes	Don't know, can't tell, seems like forever	No	In my feet too	5	Pain		Tingling	Throbbing		Stabbing Pain		Nausea	Dizziness	Muffled Hearing	Pin-hole Vision	Irritability		No	Warm		No	Yes
10899888	2014-12-10 09:50:00	2014-12-10 09:52:00	00:02:00	31-40	Male	White								No	>13	VII-VIII	14+	Yes	Every Climb	3			Climbing 1st Pitch		Climbing after 1st Pitch	Yes	1-5min	Yes		3	Pain		Tingling	Throbbing		Stabbing Pain						Irritability	Loss of concentration	No	Warm		No	Yes
10865524	2014-11-28 10:55:00	2014-11-28 11:06:00	00:11:00	>51	Female	White								No	4-8	III-IV	3-4	Yes	Every 3 Climbs					Belaying after 1st Pitch		Yes	Don't know, can't tell, seems like forever	Yes		5	Pain	Numbness	Tingling	Throbbing				Nausea						Yes	Hot		No	Yes
10835182	2014-11-19 11:03:00	2014-11-19 11:06:00	00:03:00	41-50	Male	White								No	4-8	III-IV	1-2	Yes	Every 3 Climbs	1	Gearing up					Yes	1-5min	Yes		3	Pain			Throbbing	Aching	Stabbing Pain								No	Normal		No	Yes
10834132	2014-11-19 06:37:00	2014-11-19 10:48:00	04:11:00	18-30	Male	White								No	>13	I-II	3-4	Yes	Once a Season	1					Climbing after 1st Pitch	Yes	1-5min	No		4	Pain			Throbbing	Aching	Stabbing Pain						Irritability		No	Normal			Yes
10903853	2014-12-11 13:08:00	2014-12-11 13:12:00	00:04:00	31-40	Male	White								No	4-8	III-IV	3-4	Yes	Every 2 Climbs	1				Belaying after 1st Pitch		Yes	1-5min		Feet	4	Pain		Tingling	Throbbing						Muffled Hearing				No	Normal		No	Yes
10831926	2014-11-18 16:16:00	2014-11-18 16:19:00	00:03:00	>51	Male	White						Vascular Diseases		No	>13	VII-VIII	14+	Yes	Every 3 Climbs	<0					Climbing after 1st Pitch	Yes	1-5min	Yes		3			Tingling	Throbbing	Aching	Stabbing Pain		Nausea				Irritability		No	Warm		Yes	Yes
10907023	2014-12-12 11:23:00	2014-12-12 11:29:00	00:06:00	>51	Male	White								No	>13	I-II	1-2	Yes	Rarely	1		Belaying 1st Pitch		Belaying after 1st Pitch		No	Don't know, can't tell, seems like forever	Yes		4	Pain													No	Cold		No	Yes
10850254	2014-11-23 14:51:00	2014-11-23 14:55:00	00:04:00	31-40	Male	White								No	4-8	V-VI	5-7	Yes	Every 3 Climbs	1				Belaying after 1st Pitch		Yes	1-5min	Yes		4			Tingling	Throbbing	Aching							Irritability		No	Normal		No	Yes
10861716	2014-11-27 02:58:00	2014-11-27 03:08:00	00:10:00	>51	Male	White								No	4-8	I-II	5-7	Yes	Rarely						Climbing after 1st Pitch	Yes	>10min		Don't know	3	Pain						like being hit with a hammer							No	Warm		Yes	Yes
10904055	2014-12-11 14:32:00	2014-12-11 14:38:00	00:06:00	18-30	Male	White								No	1-3	I-II	5-7	Yes	Every 3 Climbs	1				Belaying after 1st Pitch	Climbing after 1st Pitch	Yes	1-5min	No		3	Pain	Numbness	Tingling	Throbbing	Aching	Stabbing Pain			Dizziness					No	Warm		Yes	Yes
10868552	2014-11-30 04:45:00	2014-11-30 04:52:00	00:07:00	>51	Male	White								No	>13	I-II	3-4	Yes	Rarely	1						Yes	>10min	Yes		4	Pain		Tingling		Aching	Stabbing Pain								No		A bit numb. Don't remember temperature	Yes	No
10872816	2014-12-01 17:49:00	2014-12-01 17:52:00	00:03:00	31-40	Male	White								No	1-3	III-IV	5-7	Yes	Every Climb	1				Belaying after 1st Pitch			1-5min	Yes		3	Pain		Tingling	Throbbing										No	Hot		No	Yes
10819374	2014-11-16 10:45:00	2014-11-16 10:51:00	00:06:00	18-30	Male	White								No	4-8	V-VI	14+	Yes	Rarely	<0				Belaying after 1st Pitch		Yes	1-5min	Yes		4	Pain			Throbbing	Aching			Nausea	Dizziness			Irritability		No		Can't remember	No	Yes
10832290	2014-11-18 17:42:00	2014-11-18 17:56:00	00:14:00	31-40	Male	White								No	4-8	V-VI	14+	Yes	Once a Season	<0			Climbing 1st Pitch		Climbing after 1st Pitch	Yes	1-5min	Yes		1	Pain	Numbness	Tingling	Throbbing	Aching			Nausea	Dizziness				whited out vision once... but not coinciding with hot aches	No	Normal		No	Yes
10833783	2014-11-19 04:47:00	2014-11-19 04:51:00	00:04:00	31-40	Male	White								No	1-3	III-IV	5-7	Yes	Rarely	1				Belaying after 1st Pitch		Yes	1-5min	Yes		4	Pain	Numbness	Tingling	Throbbing	Aching							Irritability		No	Warm		No	Yes
10830330	2014-11-18 10:54:00	2014-11-18 10:59:00	00:05:00	18-30	Male	White								No	4-8	III-IV	5-7	Yes	Rarely	1	Gearing up		Climbing 1st Pitch			No	5-10min	Yes		3	Pain		Tingling					Nausea				Irritability		No	Normal		Yes	Yes
10834424	2014-11-19 07:56:00	2014-11-19 08:21:00	00:25:00	41-50	Male	White								No	>13	III-IV	8-10	Yes	Every 3 Climbs	1			Climbing 1st Pitch			Yes	1-5min	Yes		4	Pain	Numbness			Aching								Not able to listen / communicate & shut down any communication. Head down, eyes closed, i tend to constrict my breathing until they pass.	No	Warm		No	Yes
10835454	2014-11-19 12:06:00	2014-11-19 12:10:00	00:04:00	41-50	Female	White								No	>13	V-VI	14+	Yes	Once a Season	1						Yes	1-5min	Yes		5	Pain	Numbness		Throbbing	Aching									No		Tired	Yes	Yes
10898720	2014-12-10 04:16:00	2014-12-10 04:19:00	00:03:00	41-50	Male		human							>10 per day	>13	III-IV	10-12	Yes	Rarely	1					Climbing after 1st Pitch	Yes	5-10min	Yes		4	Pain			Throbbing	Aching			Nausea						No	Normal		No	No
10887258	2014-12-06 12:09:00	2014-12-06 12:17:00	00:08:00	31-40	Female	White								No	1-3	III-IV	14+	Yes	Every Climb	2			Climbing 1st Pitch		Climbing after 1st Pitch	Yes	1-5min	Yes		3	Pain		Tingling	Throbbing		Stabbing Pain	It's painful to use my hands (eg fiddling with gear)					Irritability		No	Warm		No	Yes
10819304	2014-11-16 10:23:00	2014-11-16 10:41:00	00:18:00	>51	Male									>10 per day	>13	V-VI	13-14	Yes	Rarely	<0				Belaying after 1st Pitch		No	1-5min	Yes		2			Tingling											No	Normal		No	Yes
10885117	2014-12-05 13:27:00	2014-12-05 13:36:00	00:09:00	31-40	Male	White								No	9-12	III-IV	14+	Yes	Rarely	1						No	1-5min	Yes		4	Pain			Throbbing			Burning sensation							No	Warm		No	Yes
10857830	2014-11-25 15:43:00	2014-11-25 15:50:00	00:07:00	41-50	Male	White								No	4-8	V-VI	10-12	Yes	Rarely	<0						Yes	1-5min	Yes		2		Numbness	Tingling			Stabbing Pain								No	Normal		No	Yes
10832036	2014-11-18 16:38:00	2014-11-18 16:46:00	00:08:00	31-40	Female	White								No	4-8	III-IV	3-4	Yes	Every Climb	3	Gearing up	Belaying 1st Pitch	Climbing 1st Pitch	Belaying after 1st Pitch		Yes	1-5min	No	feet	3	Pain	Numbness	Tingling		Aching	Stabbing Pain		Nausea			Pin-hole Vision	Irritability		No	Hot		Yes	Yes
10833614	2014-11-19 03:45:00	2014-11-19 03:56:00	00:11:00	18-30	Male	White							Migraines	No	4-8	V-VI	8-10	Yes	Every Climb	2	Gearing up			Belaying after 1st Pitch		Yes	1-5min		Occasionally in feet	4	Pain	Numbness	Tingling	Throbbing				Nausea						No	Warm		No	Yes
10819971	2014-11-16 16:05:00	2014-11-16 16:09:00	00:04:00	31-40	Male	White									>13	III-IV	5-7	Yes	Every Climb	1				Belaying after 1st Pitch		Yes	1-5min	Yes		3	Pain	Numbness	Tingling		Aching			Nausea				Irritability		No	Normal		No	Yes
10819879	2014-11-16 15:08:00	2014-11-16 15:11:00	00:03:00	18-30	Male	White								No	9-12	III-IV	10-12	Yes	Every 3 Climbs	2		Belaying 1st Pitch	Climbing 1st Pitch			Yes	1-5min	Yes		3												Irritability		No	Normal		No	Yes
10921262	2014-12-17 04:55:00	2014-12-17 05:01:00	00:06:00	18-30	Male	White								No	1-3	V-VI	13-14	Yes	Every 3 Climbs	2				Belaying after 1st Pitch	Climbing after 1st Pitch	Yes	1-5min	Yes		3	Pain		Tingling	Throbbing	Aching	Stabbing Pain								No	Cold		No	Yes
10913378	2014-12-15 08:14:00	2014-12-15 08:16:00	00:02:00	18-30	Male	White								No	1-3	III-IV	10-12	Yes	Every 2 Climbs	2			Climbing 1st Pitch		Climbing after 1st Pitch	Yes	1-5min	Yes		2	Pain	Numbness		Throbbing	Aching			Nausea	Dizziness					No	Warm		No	Yes
10834656	2014-11-19 08:54:00	2014-11-19 08:58:00	00:04:00	>51	Male	White								No	>13	III-IV	8-10	Yes	Every 2 Climbs	1		Belaying 1st Pitch				Yes	1-5min	Yes		4	Pain	Numbness		Throbbing	Aching			Nausea						No	Warm		Yes	Yes
10829888	2014-11-18 08:55:00	2014-11-18 09:16:00	00:21:00	31-40	Female	White								No	1-3		10-12	Yes	Every Climb	4+				Belaying after 1st Pitch		Yes	Don't know, can't tell, seems like forever	No		5	Pain			Throbbing								Irritability		No	Normal			Yes
10834530	2014-11-19 08:27:00	2014-11-19 08:30:00	00:03:00	41-50	Male	White								No	9-12	III-IV	5-7	Yes	Every 2 Climbs	1				Belaying after 1st Pitch		Yes	1-5min	Yes		3	Pain			Throbbing	Aching			Nausea						No	Warm		No	Yes
10848223	2014-11-22 17:01:00	2014-11-22 17:06:00	00:05:00	41-50	Male	White								No	>13	III-IV	1-2	Yes	Every Climb	2				Belaying after 1st Pitch		Yes	1-5min	Yes		4	Pain			Throbbing				Nausea				Irritability		No	Warm		No	Yes
10833485	2014-11-19 02:56:00	2014-11-19 03:01:00	00:05:00	41-50	Male	White								No	>13	V-VI	3-4	Yes	Rarely	1				Belaying after 1st Pitch		No	1-5min	Yes		2	Pain	Numbness		Throbbing										No	Warm		No	No
10898593	2014-12-10 03:36:00	2014-12-10 03:44:00	00:08:00	>51	Male	White								No	>13	V-VI	10-12	Yes	Every 2 Climbs	2				Belaying after 1st Pitch		Yes	< 1min	Yes		4	Pain							Nausea						No	Normal		No	Yes
10829361	2014-11-18 06:52:00	2014-11-18 07:02:00	00:10:00	31-40	Male	White								No	4-8	III-IV	10-12	Yes	Every 2 Climbs	2						Yes	1-5min		Feet (only in Norway at minus 20C)	3						Stabbing Pain						Irritability		No	Normal		No	Yes
10920854	2014-12-16 23:58:00	2014-12-17 00:00:00	00:02:00	18-30	Male	White								No	4-8	V-VI	8-10	Yes	Every Climb	1				Belaying after 1st Pitch		Yes	1-5min	Yes		3	Pain	Numbness	Tingling	Throbbing	Aching	Stabbing Pain		Nausea	Dizziness					No	Cold		Yes	Yes
10880178	2014-12-03 18:50:00	2014-12-03 18:59:00	00:09:00	31-40	Male	White								No	9-12	VII-VIII	14+	Yes	Rarely	<0					Climbing after 1st Pitch	Yes	1-5min	Yes		5	Pain						Nausea	Nausea						No	Warm		No	Yes
10905709	2014-12-12 03:13:00	2014-12-12 11:04:00	07:51:00	18-30	Male	White								No	1-3	III-IV	8-10	Yes	Every 3 Climbs	1				Belaying after 1st Pitch		Yes	1-5min	Yes		4	Pain			Throbbing		Stabbing Pain		Nausea	Dizziness		Pin-hole Vision			No	Warm		Yes	Yes
10913268	2014-12-15 07:33:00	2014-12-15 07:37:00	00:04:00	41-50	Male	White								No	>13	V-VI	8-10	Yes	Every Climb	1	Gearing up		Climbing 1st Pitch			Yes	1-5min	Yes		3	Pain	Numbness		Throbbing		Stabbing Pain		Nausea	Dizziness		Pin-hole Vision	Irritability		No	Normal		No	Yes
10825472	2014-11-17 08:21:00	2014-11-17 08:27:00	00:06:00	41-50	Male	White								No	>13	III-IV	13-14	Yes	Rarely	1	Gearing up					No	1-5min	Yes		4	Pain			Throbbing	Aching			Nausea				Irritability		No	Warm		No	Yes
10832072	2014-11-18 16:42:00	2014-11-18 16:51:00	00:09:00	18-30	Male	White								No	4-8	V-VI	14+	Yes	Every 2 Climbs	2					Climbing after 1st Pitch	Yes	1-5min	No		4	Pain				Aching	Stabbing Pain		Nausea				Irritability		No		Kind of lack sensitivity	Yes	Yes
10850327	2014-11-23 15:39:00	2014-11-23 15:43:00	00:04:00	31-40	Male	White								No	4-8	III-IV	8-10	Yes	Every 3 Climbs	2				Belaying after 1st Pitch		Yes	1-5min	Yes		3	Pain		Tingling	Throbbing		Stabbing Pain								No	Warm		No	Yes
10820022	2014-11-16 16:36:00	2014-11-16 16:47:00	00:11:00	18-30	Male	White								>10 per day	1-3	V-VI	10-12	Yes	Once a Season	<0			Climbing 1st Pitch			Yes	1-5min	Yes		2	Pain		Tingling	Throbbing										No	Warm		No	Yes
10886705	2014-12-06 05:36:00	2014-12-06 05:38:00	00:02:00	41-50	Male	White								No	>13	V-VI	3-4	No		<0
10819888	2014-11-16 15:05:00	2014-11-16 15:21:00	00:16:00	18-30	Male	White				Reynaud's Disease				No	9-12	III-IV	8-10	Yes	Every 2 Climbs	2					Climbing after 1st Pitch	Yes	1-5min	Yes		4	Pain		Tingling	Throbbing		Stabbing Pain								No	Normal		No	Yes
10819270	2014-11-16 10:05:00	2014-11-16 10:09:00	00:04:00	41-50	Male	White								No	>13	V-VI		Yes	Rarely	1						Yes	1-5min	Yes		4	Pain		Tingling	Throbbing	Aching								Feeling you are going to wet yourself!	No	Warm		No	Yes
10898455	2014-12-10 02:48:00	2014-12-10 02:56:00	00:08:00	31-40	Female	White								No	1-3	III-IV	10-12	Yes	Every Climb	2		Belaying 1st Pitch				Yes	1-5min	Yes		3	Pain		Tingling	Throbbing			V hot sensation	Nausea					Hot sweats	No	Normal		No	Yes
10903454	2014-12-11 10:40:00	2014-12-11 10:46:00	00:06:00	41-50	Male	White								No	>13	V-VI	8-10	Yes	Every Climb	1				Belaying after 1st Pitch		Yes	1-5min	Yes		4	Pain		Tingling	Throbbing		Stabbing Pain								No	Warm		No	Yes
10914486	2014-12-15 12:00:00	2014-12-15 12:18:00	00:18:00	>51	Male	White								5-10 per day	>13	V-VI	13-14	Yes	Every Climb	1	Gearing up	Belaying 1st Pitch	Climbing 1st Pitch	Belaying after 1st Pitch	Climbing after 1st Pitch	Yes	5-10min	No		3	Pain	Numbness	Tingling	Throbbing										No	Hot		No
10830669	2014-11-18 12:20:00	2014-11-18 12:25:00	00:05:00	>51	Male	White								No	>13	V-VI	10-12	Yes	Rarely	1						Yes	< 1min	Yes		3					Aching								none	No	Normal		No	No
10820098	2014-11-16 17:08:00	2014-11-16 17:20:00	00:12:00	31-40	Male	White								No	9-12	I-II	3-4	Yes	Every 2 Climbs	2		Belaying 1st Pitch				Yes	1-5min	Yes		3	Pain		Tingling	Throbbing	Aching		Itching 'fat' or swollen hands	Nausea	Dizziness			Irritability	inability to concentrate	No		itchy	No	Yes
10887570	2014-12-06 16:00:00	2014-12-06 16:09:00	00:09:00	31-40	Male	White								1-5 per day	>13	V-VI	5-7	Yes	Every 3 Climbs	2			Climbing 1st Pitch		Climbing after 1st Pitch	Yes	1-5min	Yes		3	Pain				Aching							Irritability		No	Warm		No	Yes
10840876	2014-11-20 15:45:00	2014-11-20 15:52:00	00:07:00	41-50	Male	White								No	>13	V-VI	14+	Yes	Every 2 Climbs	1					Climbing after 1st Pitch	Yes	1-5min	No		3	Pain			Throbbing	Aching	Stabbing Pain									Warm		No	No
10895437	2014-12-09 08:08:00	2014-12-09 08:12:00	00:04:00	31-40	Male	White								No	9-12	V-VI	3-4	Yes	Every 2 Climbs	1				Belaying after 1st Pitch		Yes	1-5min	Yes		3	Pain	Numbness	Tingling	Throbbing	Aching				Dizziness					No	Hot		No	Yes
10906570	2014-12-12 09:31:00	2014-12-12 09:35:00	00:04:00	31-40	Male	White								No	9-12	I-II	13-14	Yes	Rarely	1			Climbing 1st Pitch			Yes	5-10min	Yes		5	Pain			Throbbing								Irritability		No	Normal		No	Yes
10836413	2014-11-19 19:09:00	2014-11-19 19:21:00	00:12:00	31-40	Male	White								No	4-8	III-IV	10-12	Yes	Rarely	<0			Climbing 1st Pitch			No	5-10min	Yes		4	Pain		Tingling	Throbbing			Nausea. Dizziness.	Nausea	Dizziness	Muffled Hearing	Pin-hole Vision			No	Hot		No	No
10899336	2014-12-10 07:35:00	2014-12-10 07:38:00	00:03:00	18-30	Male	White					Migranes		Migraines	No	4-8	III-IV	1-2	Yes	Rarely	1				Belaying after 1st Pitch		Yes	1-5min	No		3	Pain	Numbness	Tingling			Stabbing Pain		Nausea						No	Warm		No	Yes
10910467	2014-12-14 02:16:00	2014-12-14 02:19:00	00:03:00	31-40	Female	White								No	4-8	I-II	3-4	Yes	Every Climb	2						No	< 1min		Occasionally toes too.	3	Pain			Throbbing	Aching			Nausea						No		Hot for a little while then can get cold again.	No	No
10834083	2014-11-19 06:27:00	2014-11-19 06:36:00	00:09:00	31-40	Male	White								No	>13	V-VI	8-10	Yes	Every Climb	1			Climbing 1st Pitch	Belaying after 1st Pitch		Yes	1-5min	Yes	Toes	5			Tingling					Nausea	Dizziness					No	Warm		No	Yes
10835071	2014-11-19 10:32:00	2014-11-19 10:36:00	00:04:00	41-50	Male	White							Migraines	No	4-8	III-IV	5-7	Yes	Every 3 Climbs	1				Belaying after 1st Pitch		Yes	1-5min	Yes		2	Pain		Tingling		Aching									No	Normal		No	Yes
10913357	2014-12-15 08:07:00	2014-12-15 08:13:00	00:06:00	31-40	Male	Asian								No	4-8	V-VI	1-2	Yes	Every 3 Climbs	1					Climbing after 1st Pitch	Yes	1-5min	Yes		4	Pain							Nausea				Irritability		No	Warm		No	Yes
10867706	2014-11-29 14:24:00	2014-11-29 14:37:00	00:13:00	>51	Male	White								No	9-12	III-IV	10-12	Yes	Every 3 Climbs	2			Climbing 1st Pitch		Climbing after 1st Pitch	Yes	1-5min	Yes		5	Pain		Tingling	Throbbing	Aching	Stabbing Pain		Nausea	Dizziness			Irritability	did faint once	No	Warm		Yes	Yes
10830072	2014-11-18 09:44:00	2014-11-18 09:54:00	00:10:00	18-30	Male	White								No	4-8	III-IV	14+	Yes	Rarely	1						No	< 1min	Yes		4	Pain	Numbness	Tingling	Throbbing	Aching		Waves of chest pain	Nausea						No		Feels very hot but fingers are cold against skin	No	Yes
10909151	2014-12-13 09:47:00	2014-12-13 09:53:00	00:06:00	41-50	Male	White				Reynaud's Disease				No	>13	V-VI	14+	Yes	Every 2 Climbs	2				Belaying after 1st Pitch		Yes	1-5min	Yes		3	Pain		Tingling	Throbbing										No	Warm		No	Yes
10820029	2014-11-16 16:41:00	2014-11-16 16:48:00	00:07:00	18-30	Male	White								No	9-12	V-VI	5-7	Yes	Every Climb	1				Belaying after 1st Pitch		Yes	1-5min	Yes		3	Pain			Throbbing								Irritability		No	Warm	dry skin	Yes	No
10925690	2014-12-18 15:14:00	2014-12-18 15:18:00	00:04:00	18-30		White								No	1-3	I-II	3-4	Yes	Once a Season	1					Climbing after 1st Pitch	No	5-10min		Only feet	3	Pain		Tingling	Throbbing	Aching									No	Hot		No	Yes
10866116	2014-11-28 15:52:00	2014-11-28 15:56:00	00:04:00	>51	Female	White				Reynaud's Disease				No	9-12	III-IV	3-4	Yes	Every Climb	1			Climbing 1st Pitch			Yes	1-5min	Yes		4	Pain			Throbbing										No	Warm		Yes	Yes
10832042	2014-11-18 16:40:00	2014-11-18 16:47:00	00:07:00	41-50	Male	White								No	>13	V-VI	10-12	Yes	Every 3 Climbs	1			Climbing 1st Pitch			Yes	1-5min	Yes		3		Numbness	Tingling	Throbbing										No	Warm		No	Yes
10879111	2014-12-03 11:46:00	2014-12-03 11:50:00	00:04:00	18-30	Male	White								No	4-8	III-IV	8-10	Yes	Once a Season	1				Belaying after 1st Pitch		No	1-5min	Yes		3	Pain	Numbness	Tingling											No	Cold		Yes	Yes
10819691	2014-11-16 13:31:00	2014-11-16 13:38:00	00:07:00	>51	Male	White								No	>13	III-IV		Yes	Every 3 Climbs	2		Belaying 1st Pitch		Belaying after 1st Pitch		Yes	1-5min	Yes		4	Pain	Numbness	Tingling	Throbbing	Aching	Stabbing Pain		Nausea							Warm		Yes	Yes
10826506	2014-11-17 12:32:00	2014-11-17 12:42:00	00:10:00	41-50	Male	White								No	>13	III-IV	14+	Yes	Every 2 Climbs	1					Climbing after 1st Pitch	Yes	1-5min	Yes		3	Pain			Throbbing				Nausea						No	Normal		No	Yes
10858103	2014-11-25 17:23:00	2014-11-25 17:41:00	00:18:00	31-40	Male	White								No	>13	V-VI	5-7	Yes	Once a Season	<0					Climbing after 1st Pitch	Yes	Don't know, can't tell, seems like forever	Yes		5	Pain		Tingling	Throbbing	Aching			Nausea						No	Hot		No	Yes
10819690	2014-11-16 13:30:00	2014-11-16 13:33:00	00:03:00	31-40	Male	White								No	1-3	V-VI	10-12	No
10865793	2014-11-28 12:57:00	2014-11-28 13:01:00	00:04:00	41-50	Male	White								No	>13	V-VI	10-12	Yes	Rarely	<0	Gearing up					Yes	1-5min	Yes		3	Pain													No	Normal		No	Yes
10819868	2014-11-16 15:00:00	2014-11-16 15:10:00	00:10:00	41-50	Male	White					Migranes			No	>13	IX+	14+	Yes	Every 3 Climbs	1						Yes	1-5min	Yes		2	Pain	Numbness	Tingling	Throbbing	Aching	Stabbing Pain		Nausea	Dizziness			Irritability		No	Hot		No	Yes
10847516	2014-11-22 09:17:00	2014-11-22 09:25:00	00:08:00	41-50	Male	White								No	9-12	III-IV	8-10	Yes	Every 2 Climbs	1				Belaying after 1st Pitch		Yes	1-5min	Yes		3		Numbness		Throbbing				Nausea				Irritability		No	Cold		Yes	Yes
10819926	2014-11-16 15:35:00	2014-11-16 15:43:00	00:08:00	31-40	Male	White								No	>13	III-IV	1-2	Yes	Every 3 Climbs	1					Climbing after 1st Pitch	Yes	1-5min	Yes		3	Pain		Tingling	Throbbing	Aching	Stabbing Pain		Nausea	Dizziness					No	Normal		No
10836196	2014-11-19 16:42:00	2014-11-19 16:56:00	00:14:00	41-50	Male	White								No	>13	V-VI	8-10	Yes	Once a Season	1				Belaying after 1st Pitch		No	5-10min	Yes		3	Pain		Tingling	Throbbing	Aching									No	Normal		No	Yes
10819819	2014-11-16 14:31:00	2014-11-16 14:36:00	00:05:00	31-40	Male	White								No	4-8	I-II	3-4	Yes	Rarely	<0						Yes	< 1min	Yes		4	Pain		Tingling									Irritability		No	Cold		No	Yes
10827177	2014-11-17 15:31:00	2014-11-17 15:36:00	00:05:00	41-50	Male	White					Migranes		Migraines	No	>13	III-IV	3-4	Yes	Every 3 Climbs	1			Climbing 1st Pitch			No	1-5min	Yes		5	Pain		Tingling											No	Warm		No	No
10913171	2014-12-15 06:56:00	2014-12-15 06:59:00	00:03:00	31-40	Male	White								No	9-12	V-VI	5-7		Every 2 Climbs	1				Belaying after 1st Pitch		Yes	1-5min	Yes		3	Pain	Numbness	Tingling		Aching									No	Warm		Yes	Yes
10834069	2014-11-19 06:21:00	2014-11-19 06:52:00	00:31:00	41-50	Male	White								No	>13	V-VI	10-12	Yes	Every Climb	1			Climbing 1st Pitch	Belaying after 1st Pitch		Yes	1-5min	Yes		3	Pain	Numbness	Tingling	Throbbing	Aching									No	Warm		No	Yes
10820074	2014-11-16 16:54:00	2014-11-16 17:01:00	00:07:00	31-40	Male	White								No	9-12	V-VI	5-7	Yes	Every 3 Climbs	2				Belaying after 1st Pitch	Climbing after 1st Pitch	Yes	1-5min	Yes		2	Pain		Tingling											No	Normal		No	Yes
10860706	2014-11-26 13:48:00	2014-11-26 13:50:00	00:02:00	>51	Female	White								No	>13	I-II	5-7	Yes	Rarely	1				Belaying after 1st Pitch		No	1-5min	Yes		2			Tingling	Throbbing										No	Normal		No	Yes
10819844	2014-11-16 14:45:00	2014-11-16 14:52:00	00:07:00	31-40	Male	White								1-5 per day	4-8	V-VI	5-7	Yes	Every 2 Climbs	1				Belaying after 1st Pitch	Climbing after 1st Pitch	Yes	< 1min	Yes		3	Pain		Tingling	Throbbing									mild onset of tourettes	No	Hot		No	Yes
10847608	2014-11-22 10:30:00	2014-11-22 10:34:00	00:04:00	41-50	Male	White					Migranes			No	>13	III-IV	8-10	Yes	Every 2 Climbs	1			Climbing 1st Pitch		Climbing after 1st Pitch	Yes	Don't know, can't tell, seems like forever	Yes		4	Pain	Numbness	Tingling	Throbbing	Aching	Stabbing Pain		Nausea				Irritability		No	Warm		Yes	Yes
10863301	2014-11-27 18:52:00	2014-11-27 19:07:00	00:15:00	18-30	Male	White								No	1-3	I-II	5-7	Yes	Rarely	<0				Belaying after 1st Pitch		No	5-10min	Yes		3	Pain	Numbness		Throbbing	Aching								Not sure/can't remember. But I have never consciously connected these feelings with hot aches.	No	Warm		No	Yes
10906033	2014-12-12 06:01:00	2014-12-12 06:08:00	00:07:00	18-30	Male	White								No	4-8	VII-VIII	3-4	No
10834534	2014-11-19 08:28:00	2014-11-19 08:35:00	00:07:00	31-40	Male	White								No	9-12	III-IV	10-12	Yes	Every 3 Climbs	1		Belaying 1st Pitch				Yes	1-5min	Yes		3	Pain		Tingling	Throbbing			Buring Sensation	Nausea				Irritability		No	Normal		No	Yes
10822304	2014-11-17 03:16:00	2014-11-17 03:31:00	00:15:00	18-30	Male	White								No	9-12	V-VI	13-14	Yes	Every Climb	1		Belaying 1st Pitch				Yes	1-5min		In feet also. not nearly as painful as hands though	4	Pain	Numbness	Tingling	Throbbing	Aching			Nausea				Irritability		No	Normal		Yes	Yes
10913305	2014-12-15 07:41:00	2014-12-15 07:50:00	00:09:00	41-50	Male	White												Yes	Rarely							Yes	< 1min	Yes		2			Tingling			Stabbing Pain								No	Warm			Yes
10911002	2014-12-14 09:04:00	2014-12-14 09:07:00	00:03:00	>51	Male	White								No	>13	V-VI	14+	Yes	Rarely	<0					Climbing after 1st Pitch	No	< 1min	No		1			Tingling											No	Normal		No	Yes
10920407	2014-12-16 18:45:00	2014-12-16 18:48:00	00:03:00	41-50	Male	White								>10 per day	>13	III-IV	10-12	Yes	Every Climb	1					Climbing after 1st Pitch	Yes	1-5min	Yes		4	Pain			Throbbing				Nausea	Dizziness					No	Hot		No	No
10839791	2014-11-20 12:01:00	2014-11-20 12:09:00	00:08:00	>51	Male	White								No	4-8	V-VI	1-2	Yes	Every 3 Climbs	2				Belaying after 1st Pitch		No	1-5min	Yes		5	Pain							Nausea						No	Normal		Yes	Yes
10833750	2014-11-19 04:36:00	2014-11-19 04:43:00	00:07:00	31-40	Male	White								No	9-12	V-VI	10-12	Yes	Every 2 Climbs	1	Gearing up	Belaying 1st Pitch	Climbing 1st Pitch	Belaying after 1st Pitch	Climbing after 1st Pitch	Yes	1-5min		also feet, mainly hands	5	Pain	Numbness	Tingling	Throbbing	Aching			Nausea						No	Hot		No	Yes
10837250	2014-11-20 03:10:00	2014-11-20 03:13:00	00:03:00	18-30	Male	White								No	1-3	V-VI	10-12	Yes	Every Climb	1				Belaying after 1st Pitch		Yes	< 1min	Yes		3	Pain		Tingling	Throbbing		Stabbing Pain									Warm		Yes	Yes
10921032	2014-12-17 02:35:00	2014-12-17 02:37:00	00:02:00	18-30	Male	White								No	4-8	III-IV	8-10	Yes	Once a Season	2				Belaying after 1st Pitch		Yes	5-10min	Yes		3	Pain			Throbbing										No	Warm		No	Yes
10826377	2014-11-17 11:55:00	2014-11-17 12:02:00	00:07:00	18-30	Male	White								No	>13	V-VI	10-12	Yes	Every Climb	2	Gearing up			Belaying after 1st Pitch	Climbing after 1st Pitch	Yes	1-5min	Yes		4	Pain	Numbness			Aching									No	Warm		Yes	Yes
10827377	2014-11-17 16:47:00	2014-11-17 16:51:00	00:04:00	18-30	Male		mixed white and indian			Reynaud's Disease				1-5 per day	4-8	III-IV	5-7	Yes	Every 2 Climbs	1			Climbing 1st Pitch			Yes	1-5min		occasionally feet	4	Pain	Numbness	Tingling	Throbbing	Aching	Stabbing Pain								No	Hot			Yes
10867929	2014-11-29 17:58:00	2014-11-29 18:02:00	00:04:00	18-30	Male	White								No	4-8	V-VI	10-12	Yes	Every 3 Climbs	2				Belaying after 1st Pitch		Yes	1-5min	Yes			Pain	Numbness	Tingling		Aching			Nausea				Irritability		No	Normal		No	Yes
10819519	2014-11-16 11:43:00	2014-11-16 11:57:00	00:14:00	41-50	Male	White								No	>13	VII-VIII	14+	Yes	Rarely	<0						Yes	1-5min	Yes		3	Pain				Aching									No	Normal		No
10819839	2014-11-16 14:42:00	2014-11-16 14:46:00	00:04:00	18-30	Male	White								No	4-8	III-IV	10-12	Yes	Every 2 Climbs	1				Belaying after 1st Pitch	Climbing after 1st Pitch	Yes	1-5min		Feet also occasioanlly	4	Pain			Throbbing	Aching									No	Normal		Yes	Yes
10819500	2014-11-16 11:32:00	2014-11-16 11:39:00	00:07:00	41-50	Male	White					Migranes	Vascular Diseases	Migraines	No	>13	VII-VIII	8-10	Yes	Every 2 Climbs	1			Climbing 1st Pitch			Yes	1-5min	No		3	Pain	Numbness	Tingling	Throbbing				Nausea				Irritability		No	Warm		No	Yes
10903833	2014-12-11 12:58:00	2014-12-11 13:04:00	00:06:00	18-30	Male	White								1-5 per day	4-8	V-VI	10-12	Yes	Every Climb	1					Climbing after 1st Pitch	Yes	1-5min	Yes		3	Pain	Numbness	Tingling	Throbbing	Aching	Stabbing Pain								No	Hot		No	Yes
10871129	2014-12-01 08:00:00	2014-12-01 08:07:00	00:07:00	31-40	Male	White								No	1-3	I-II	3-4	Yes	Rarely	1				Belaying after 1st Pitch		Yes	< 1min	Yes		2	Pain		Tingling	Throbbing										No	Cold		No	Yes
10884415	2014-12-05 09:00:00	2014-12-05 09:13:00	00:13:00	18-30	Male	White							Migraines	No	1-3	III-IV	5-7	Yes	Every 2 Climbs	2				Belaying after 1st Pitch		Yes	1-5min	Yes		4	Pain		Tingling	Throbbing								Irritability		No	Warm		Yes	Yes
10921185	2014-12-17 04:20:00	2014-12-17 04:28:00	00:08:00	31-40	Male	White							Migraines	No	1-3	V-VI	10-12	Yes	Every 3 Climbs	1				Belaying after 1st Pitch		No	1-5min	Yes		4	Pain		Tingling	Throbbing	Aching	Stabbing Pain		Nausea				Irritability	not really sure, it's obviously soon forgotten otherwise I wouldn't go back winter climbing!	No	Warm			Yes
10851871	2014-11-24 04:38:00	2014-11-24 04:43:00	00:05:00	31-40	Male	White								No	4-8	III-IV	8-10	Yes	Every 2 Climbs	3				Belaying after 1st Pitch		Yes	< 1min	Yes		2	Pain		Tingling	Throbbing											Normal		No	Yes
10898859	2014-12-10 05:02:00	2014-12-10 05:50:00	00:48:00	41-50	Male	White								No	9-12	III-IV	5-7	Yes	Rarely	1			Climbing 1st Pitch		Climbing after 1st Pitch	Yes	1-5min	Yes		3	Pain		Tingling	Throbbing										No	Warm		No	Yes
10843974	2014-11-21 05:06:00	2014-11-21 05:18:00	00:12:00	31-40	Male	White								No	4-8	V-VI	10-12	Yes	Every 3 Climbs	1					Climbing after 1st Pitch	Yes	< 1min	Yes		2	Pain	Numbness	Tingling	Throbbing	Aching									No	Hot		No	Yes
10820996	2014-11-17 01:50:00	2014-11-17 01:53:00	00:03:00	>51	Male	White								No	>13	V-VI	8-10	Yes	Every 3 Climbs	1			Climbing 1st Pitch			No	1-5min	Yes		2	Pain													No	Warm		No	Yes
10853408	2014-11-24 11:54:00	2014-11-24 11:59:00	00:05:00	>51	Female								Migraines	No	9-12	III-IV	3-4	Yes	Rarely	1				Belaying after 1st Pitch		Yes	Don't know, can't tell, seems like forever	Yes		5	Pain	Numbness	Tingling	Throbbing	Aching			Nausea	Dizziness					No	Hot		Yes	Yes
10823037	2014-11-17 03:55:00	2014-11-17 04:11:00	00:16:00	>51	Male	White								No	>13	V-VI	14+	Yes	Every Climb	2	Gearing up				Climbing after 1st Pitch	Yes	5-10min	Yes		4	Pain	Numbness		Throbbing								Irritability		No	Normal		No	Yes
10925757	2014-12-18 16:02:00	2014-12-18 16:05:00	00:03:00	31-40	Female	White					Migranes		Migraines	No	4-8	III-IV	3-4	Yes	Rarely	<0					Climbing after 1st Pitch	Yes	1-5min	Yes		1	Pain		Tingling			Stabbing Pain								No	Cold		No	Yes
10832158	2014-11-18 17:08:00	2014-11-18 17:14:00	00:06:00	18-30	Male	White								No	9-12	III-IV	10-12	Yes	Every 2 Climbs	1	Gearing up		Climbing 1st Pitch	Belaying after 1st Pitch	Climbing after 1st Pitch	No	1-5min	No		4	Pain	Numbness		Throbbing		Stabbing Pain		Nausea		Muffled Hearing		Irritability		Yes	Warm		No	Yes
10867796	2014-11-29 15:56:00	2014-11-29 16:05:00	00:09:00	41-50	Male	White								No				Yes	Every 3 Climbs	1			Climbing 1st Pitch			No	1-5min	Yes		4	Pain	Numbness	Tingling	Throbbing	Aching	Stabbing Pain		Nausea				Irritability		No	Warm		No	Yes
10836939	2014-11-20 00:48:00	2014-11-20 00:54:00	00:06:00	>51	Male	White								No	>13	III-IV	8-10	Yes	Once a Season	1				Belaying after 1st Pitch		Yes	1-5min	No		4			Tingling	Throbbing	Aching									No	Hot		No	Yes
10830313	2014-11-18 10:47:00	2014-11-18 10:55:00	00:08:00	31-40	Male	White								No	4-8	V-VI	5-7	Yes	Rarely							Yes	1-5min	Yes		2	Pain	Numbness	Tingling	Throbbing										No	Normal		No	Yes
10831997	2014-11-18 16:30:00	2014-11-18 16:35:00	00:05:00	31-40	Male	White								No	4-8	III-IV	5-7	Yes	Every 3 Climbs	1				Belaying after 1st Pitch		Yes	1-5min	Yes		5	Pain	Numbness		Throbbing				Nausea		Muffled Hearing				No	Warm		No	Yes
10901102	2014-12-10 17:01:00	2014-12-10 17:06:00	00:05:00	41-50	Female	White								No	>13	I-II	1-2	Yes	Every Climb	1					Climbing after 1st Pitch	Yes	5-10min		feet	3	Pain	Numbness	Tingling	Throbbing	Aching			Nausea						No		tingly	Yes	Yes
10907478	2014-12-12 14:22:00	2014-12-12 14:25:00	00:03:00	41-50	Male	White							Migraines	No	1-3	I-II	5-7	Yes	Rarely	1				Belaying after 1st Pitch		Yes	1-5min	Yes		4	Pain							Nausea	Dizziness						Normal		No	Yes
10831793	2014-11-18 15:48:00	2014-11-18 15:57:00	00:09:00	>51	Male	White								No	>13	VII-VIII	14+	Yes	Every Climb	1						Yes	5-10min	Yes		5	Pain			Throbbing	Aching	Stabbing Pain		Nausea				Irritability		Yes	Normal		No	Yes
10826760	2014-11-17 13:51:00	2014-11-17 13:58:00	00:07:00	41-50	Male	White								No	>13	III-IV	3-4	Yes	Every 2 Climbs	1						Yes	5-10min	Yes		5	Pain		Tingling	Throbbing	Aching	Stabbing Pain	painful enough to make my cry and cry out, when younger							No		they feel better but you know there has been something badly wrong	Yes	Yes
10887548	2014-12-06 15:31:00	2014-12-06 15:34:00	00:03:00	18-30	Male	White							Migraines		1-3	III-IV	3-4	Yes	Every 2 Climbs	1				Belaying after 1st Pitch		Yes	1-5min	Yes		3	Pain			Throbbing	Aching										Warm		No	Yes
10819931	2014-11-16 15:40:00	2014-11-16 15:52:00	00:12:00	18-30	Male	White								No	1-3	III-IV	10-12	Yes	Every 3 Climbs	1			Climbing 1st Pitch		Climbing after 1st Pitch	Yes	5-10min	Yes		4	Pain	Numbness	Tingling	Throbbing	Aching	Stabbing Pain						Irritability			Warm		Yes	Yes
10824174	2014-11-17 05:21:00	2014-11-17 05:24:00	00:03:00	41-50	Male	White							Migraines	1-5 per day	>13	III-IV	10-12	Yes	Every 3 Climbs	1	Gearing up					Yes	1-5min	Yes		4	Pain	Numbness	Tingling	Throbbing	Aching	Stabbing Pain		Nausea						No	Warm		No	Yes
10826097	2014-11-17 10:57:00	2014-11-17 11:00:00	00:03:00	31-40	Male	White								No	9-12	VII-VIII	5-7	Yes	Rarely	1	Gearing up					Yes	< 1min	Yes		2				Throbbing	Aching									No	Warm		No	Yes
10915614	2014-12-15 17:16:00	2014-12-15 17:22:00	00:06:00	>51	Male	White					Migranes			No	>13	V-VI	5-7	No		<0						Yes						Numbness					Cold fingers, but no pain. Lasts until I can slap some blood back into them							No
10819766	2014-11-16 14:05:00	2014-11-16 14:08:00	00:03:00	18-30	Male	White								No	4-8	III-IV	5-7	Yes	Rarely	1				Belaying after 1st Pitch		Yes	Don't know, can't tell, seems like forever	Yes		3	Pain		Tingling											No	Hot		No	Yes
10907503	2014-12-12 14:42:00	2014-12-12 14:52:00	00:10:00	41-50	Male	White								>10 per day	4-8	I-II	3-4	Yes	Every 2 Climbs	1				Belaying after 1st Pitch		Yes	5-10min	Yes		4	Pain	Numbness		Throbbing	Aching							Irritability		No	Hot		Yes	Yes
10884247	2014-12-05 08:07:00	2014-12-05 08:10:00	00:03:00	31-40	Female	White								No	1-3	III-IV	5-7	Yes	Once a Season	<0					Climbing after 1st Pitch	No	1-5min	Yes		1														No	Normal		No	No
10827296	2014-11-17 16:12:00	2014-11-17 16:17:00	00:05:00	41-50	Male	White								5-10 per day	4-8	III-IV	3-4	Yes	Rarely	<0						No	< 1min	Yes		2	Pain		Tingling	Throbbing								Irritability		No	Normal		No	Yes
10913002	2014-12-15 05:31:00	2014-12-15 05:33:00	00:02:00	18-30	Male	White								No	1-3	III-IV	8-10	Yes	Once a Season	1			Climbing 1st Pitch			No	1-5min	Yes		5	Pain			Throbbing										No	Normal		No	Yes
10819983	2014-11-16 16:10:00	2014-11-16 16:13:00	00:03:00	41-50	Male	White								No	>13	V-VI	3-4	Yes	Every Climb	2				Belaying after 1st Pitch	Climbing after 1st Pitch	No	< 1min	No	Feet, very rarely.	5	Pain			Throbbing				Nausea				Irritability		No	Normal		No	Yes
10846681	2014-11-21 23:44:00	2014-11-21 23:52:00	00:08:00	31-40	Male	White								No	4-8	III-IV	8-10	Yes	Once a Season	1						No	1-5min	Yes		5	Pain			Throbbing	Aching			Nausea			Pin-hole Vision	Irritability		No	Hot		Yes	Yes
10819950	2014-11-16 15:48:00	2014-11-16 16:05:00	00:17:00	>51	Male	White					Migranes		Migraines	No	>13	III-IV	3-4	Yes	Every 3 Climbs	2			Climbing 1st Pitch		Climbing after 1st Pitch	Yes	1-5min	Yes		3	Pain						Shaking, perhaps.					Irritability		No	Warm		No	Yes
10820028	2014-11-16 16:40:00	2014-11-16 16:54:00	00:14:00	41-50	Male	White								No	>13	III-IV	3-4	Yes	Every 2 Climbs	1				Belaying after 1st Pitch		Yes	1-5min	Yes		4	Pain		Tingling	Throbbing				Nausea	Dizziness		Pin-hole Vision			Yes	Normal		No	Yes
10837375	2014-11-20 04:00:00	2014-11-20 04:05:00	00:05:00	18-30	Male	White								No	4-8	V-VI	5-7	Yes	Every Climb	2						No	1-5min		feet	4	Pain			Throbbing	Aching				Dizziness			Irritability		No	Warm		Yes	Yes
10851976	2014-11-24 05:21:00	2014-11-24 05:59:00	00:38:00	41-50	Male	White							Migraines	No	>13	III-IV	13-14	Yes	Rarely	1			Climbing 1st Pitch			Yes	1-5min	Yes		3	Pain													No	Warm		No	Yes
10819651	2014-11-16 13:07:00	2014-11-16 13:11:00	00:04:00	18-30	Male	White								No	4-8	V-VI	10-12	Yes	Every Climb	2				Belaying after 1st Pitch		Yes	1-5min	Yes		3	Pain	Numbness	Tingling	Throbbing	Aching	Stabbing Pain		Nausea				Irritability		No	Warm		No	Yes
10832057	2014-11-18 16:43:00	2014-11-18 16:45:00	00:02:00	31-40	Male	White								No	4-8	I-II	5-7	Yes		1						Yes	5-10min	Yes		3	Pain	Numbness	Tingling	Throbbing	Aching									No	Normal		Yes	Yes
10823327	2014-11-17 04:31:00	2014-11-17 04:34:00	00:03:00	18-30	Male	White								No	9-12	V-VI	10-12	Yes	Every 2 Climbs	1			Climbing 1st Pitch	Belaying after 1st Pitch		Yes	1-5min	Yes		4	Pain		Tingling					Nausea						No	Warm		No	Yes
10825318	2014-11-17 07:36:00	2014-11-17 07:49:00	00:13:00	18-30	Male	White								No	4-8	III-IV	13-14	Yes	Every Climb	2						Yes	1-5min		Mostly habds, occasionally toes on very cold days	4	Pain	Numbness	Tingling	Throbbing	Aching	Stabbing Pain		Nausea	Dizziness			Irritability		No	Warm		No	Yes
10891932	2014-12-08 08:54:00	2014-12-08 09:00:00	00:06:00	41-50	Male	White								1-5 per day	4-8	III-IV	8-10	Yes	Rarely	1		Belaying 1st Pitch				Yes	< 1min	Yes		3	Pain		Tingling											No	Normal		No	No
10903212	2014-12-11 09:05:00	2014-12-11 09:08:00	00:03:00	31-40	Male	White							Migraines	No	>13	III-IV	3-4	Yes	Rarely	<0				Belaying after 1st Pitch		No	Don't know, can't tell, seems like forever	Yes		3	Pain		Tingling	Throbbing										No	Warm		No	Yes
10837484	2014-11-20 04:44:00	2014-11-20 04:50:00	00:06:00	18-30	Male	White								No	1-3	III-IV	8-10	Yes	Every 2 Climbs	1				Belaying after 1st Pitch		Yes	1-5min	Yes		3		Numbness	Tingling			Stabbing Pain								No	Warm		Yes	Yes
10905984	2014-12-12 05:28:00	2014-12-12 05:33:00	00:05:00	41-50	Male	White					Migranes	Vascular Diseases		1-5 per day	>13	III-IV	3-4	Yes	Rarely	1				Belaying after 1st Pitch		Yes	1-5min	Yes		4								Nausea	Dizziness						Warm		Yes	Yes
10846195	2014-11-21 16:45:00	2014-11-21 16:55:00	00:10:00	18-30	Male	White								1-5 per day	1-3	III-IV	3-4	Yes	Rarely	<0				Belaying after 1st Pitch	Climbing after 1st Pitch	No	1-5min		Feet.	1		Numbness				Stabbing Pain								No	Hot		No	Yes
10819916	2014-11-16 15:29:00	2014-11-16 15:40:00	00:11:00	31-40	Male	White								No	>13	V-VI	8-10	Yes	Rarely	1					Climbing after 1st Pitch	Yes	1-5min	Yes		1	Pain	Numbness	Tingling	Throbbing		Stabbing Pain			Dizziness					No	Warm		No	Yes
10913232	2014-12-15 07:19:00	2014-12-15 07:22:00	00:03:00	31-40	Male	White								>10 per day	4-8	III-IV	3-4	Yes	Once a Season	1						Yes	1-5min	Yes		2	Pain				Aching	Stabbing Pain								No	Cold		No	Yes
10927360	2014-12-19 07:56:00	2014-12-19 08:03:00	00:07:00	>51	Male	White									4-8	III-IV	10-12	Yes	Every Climb				Climbing 1st Pitch			Yes	5-10min	Yes		4	Pain	Numbness	Tingling											No	Warm		No	Yes
10819260	2014-11-16 10:02:00	2014-11-16 10:04:00	00:02:00	41-50	Male	White								No	>13	III-IV	10-12	Yes	Every Climb	1					Climbing after 1st Pitch	Yes	5-10min	Yes		3	Pain		Tingling	Throbbing	Aching	Stabbing Pain	Nausea and vomit and occasionally nearly passing out	Nausea	Dizziness		Pin-hole Vision			Yes	Warm		No	Yes
10834482	2014-11-19 08:14:00	2014-11-19 08:17:00	00:03:00	41-50	Male		Fifer							No	4-8	III-IV	8-10	No
10863260	2014-11-27 17:46:00	2014-11-27 17:58:00	00:12:00	>51	Male	White								5-10 per day	>13	V-VI	5-7	Yes	Every Climb	1				Belaying after 1st Pitch		Yes	5-10min	Yes		4	Pain	Numbness	Tingling			Stabbing Pain								No	Cold		No	Yes
10855015	2014-11-24 22:23:00	2014-11-24 22:27:00	00:04:00	>51	Male	White								No	>13	V-VI	14+	Yes	Once a Season	<0						Yes	< 1min	Yes		3	Pain	Numbness		Throbbing	Aching									No	Normal		No	Yes
10819850	2014-11-16 14:47:00	2014-11-16 14:57:00	00:10:00	41-50	Male	White							Migraines	No	>13	V-VI	14+	Yes	Once a Season	1			Climbing 1st Pitch			Yes	1-5min	Yes		4	Pain			Throbbing	Aching			Nausea	Dizziness				Close to blacking out on occasions	No	Normal		No	Yes
10911675	2014-12-14 16:10:00	2014-12-14 16:17:00	00:07:00	18-30	Female	White							Migraines	No	1-3	III-IV	8-10	Yes	Every Climb	2	Gearing up			Belaying after 1st Pitch		Yes	1-5min		feet and ankles	3	Pain	Numbness	Tingling	Throbbing		Stabbing Pain	itching					Irritability		No	Normal		No	Yes
10907113	2014-12-12 11:45:00	2014-12-12 11:57:00	00:12:00	31-40	Male	White					Migranes			No	>13	III-IV	8-10	Yes	Every 3 Climbs	2		Belaying 1st Pitch	Climbing 1st Pitch			No	Don't know, can't tell, seems like forever	Yes		5	Pain		Tingling	Throbbing	Aching			Nausea	Dizziness		Pin-hole Vision	Irritability		No	Hot		Yes	Yes
10899436	2014-12-10 08:05:00	2014-12-10 08:09:00	00:04:00	18-30	Male	White					Migranes			No	1-3	III-IV	14+	Yes	Rarely	1			Climbing 1st Pitch			Yes	5-10min	Yes		4	Pain	Numbness			Aching			Nausea	Dizziness					No	Warm		No	Yes
10906501	2014-12-12 09:04:00	2014-12-12 09:09:00	00:05:00	>51	Male	White								No	>13	V-VI	8-10	Yes	Every Climb	2			Climbing 1st Pitch		Climbing after 1st Pitch	Yes	1-5min	Yes		1	Pain	Numbness	Tingling		Aching			Nausea	Dizziness					No	Normal		No	Yes
10864069	2014-11-28 03:42:00	2014-11-28 03:49:00	00:07:00	18-30	Female	White								No	1-3	I-II	5-7	Yes	Rarely	1						Yes	Don't know, can't tell, seems like forever	Yes		4	Pain		Tingling	Throbbing	Aching				Dizziness			Irritability		No		Hot and usually sweaty	No	Yes
10853491	2014-11-24 12:26:00	2014-11-24 12:31:00	00:05:00	41-50	Male	White								No	4-8	III-IV	14+	Yes	Once a Season	1						Yes	5-10min		Do get a kind of similar sensation in toes very occasionally	4	Pain	Numbness		Throbbing	Aching	Stabbing Pain		Nausea				Irritability		No		Reduced feeling in hands	Yes	Yes
10831820	2014-11-18 15:53:00	2014-11-18 16:10:00	00:17:00	31-40	Male	White								No	>13	III-IV	1-2	Yes	Every Climb	1			Climbing 1st Pitch	Belaying after 1st Pitch	Climbing after 1st Pitch	Yes	1-5min		Very rarely also in feet, but predominately in hands.	5	Pain	Numbness	Tingling	Throbbing	Aching				Dizziness				On two of the worst occassions, I almost blacked out very briefly after initially feeling dizzy and nauseous.	No	Normal		No	Yes
10837506	2014-11-20 04:48:00	2014-11-20 04:52:00	00:04:00	41-50	Male	White				Reynaud's Disease				No	>13	III-IV	3-4	Yes	Once a Season	1		Belaying 1st Pitch				Yes	1-5min	Yes			Pain					Stabbing Pain							crying	No	Normal		No
10832250	2014-11-18 17:34:00	2014-11-18 17:37:00	00:03:00	41-50	Male	White							Migraines	No	1-3	III-IV	1-2	Yes	Every Climb	2				Belaying after 1st Pitch		No	1-5min	Yes		1	Pain			Throbbing										No	Cold		No	Yes
10820134	2014-11-16 17:26:00	2014-11-16 17:51:00	00:25:00	41-50	Male	White								No	4-8	III-IV	10-12	Yes	Once a Season	1			Climbing 1st Pitch			Yes	1-5min	Yes		5						Stabbing Pain		Nausea						No	Warm		Yes	Yes
10819276	2014-11-16 10:13:00	2014-11-16 10:17:00	00:04:00	41-50	Male	White						Vascular Diseases		No	>13	V-VI	14+	Yes	Every 2 Climbs	1			Climbing 1st Pitch	Belaying after 1st Pitch		Yes	1-5min	Yes		5	Pain	Numbness	Tingling	Throbbing	Aching			Nausea	Dizziness			Irritability		No	Warm			Yes
10922221	2014-12-17 11:44:00	2014-12-17 11:52:00	00:08:00	>51	Male	White								No	>13	III-IV	5-7	Yes	Every Climb							Yes	1-5min	Yes		2		Numbness	Tingling												Normal			Yes
10819803	2014-11-16 14:21:00	2014-11-16 14:26:00	00:05:00	>51	Male	White								No	>13	V-VI	14+	Yes	Rarely	<0		Belaying 1st Pitch				Yes	Don't know, can't tell, seems like forever	Yes		4	Pain				Aching	Stabbing Pain		Nausea						No	Normal		Yes	Yes
10824272	2014-11-17 05:27:00	2014-11-17 05:37:00	00:10:00	31-40	Male	White								No	>13	V-VI	14+	Yes	Every 3 Climbs	1					Climbing after 1st Pitch	Yes	1-5min	Yes		4	Pain			Throbbing	Aching	Stabbing Pain		Nausea	Dizziness	Muffled Hearing	Pin-hole Vision	Irritability		Yes	Warm		No	Yes
10820203	2014-11-16 17:58:00	2014-11-16 18:18:00	00:20:00	>51	Male	White								No	>13	I-II	5-7	Yes	Every Climb	1	Gearing up					Yes	1-5min	Yes		4	Pain	Numbness	Tingling	Throbbing										No	Hot		No	No
10831694	2014-11-18 15:32:00	2014-11-18 15:52:00	00:20:00	41-50	Female	White				Reynaud's Disease				No	1-3	I-II	5-7	Yes	Every Climb	2						Yes	>10min	Yes		1			Tingling	Throbbing										No		Sorry - my hands are v painful becuase they are cold, when I get hot aches it is a refief	No	Yes
10863192	2014-11-27 16:29:00	2014-11-27 16:35:00	00:06:00	31-40	Male	White								No	1-3	III-IV	3-4	Yes	Every 2 Climbs	1	Gearing up			Belaying after 1st Pitch		Yes	1-5min	Yes		4	Pain	Numbness			Aching					Muffled Hearing				No	Warm		Yes	Yes
10830473	2014-11-18 11:33:00	2014-11-18 11:36:00	00:03:00	>51	Male	White								No	>13	III-IV	3-4	Yes	Once a Season	1					Climbing after 1st Pitch	Yes	1-5min	Yes		4	Pain		Tingling	Throbbing	Aching									No	Warm		No	Yes
10831896	2014-11-18 16:08:00	2014-11-18 16:12:00	00:04:00	>51	Male	White								No	>13	V-VI	10-12	Yes	Every Climb	1		Belaying 1st Pitch				Yes	1-5min	Yes		4	Pain			Throbbing								Irritability		No	Normal		No	Yes
10819878	2014-11-16 15:08:00	2014-11-16 15:10:00	00:02:00	31-40	Male	White								No	9-12	III-IV	5-7	Yes	Every 2 Climbs	2						Yes	< 1min	Yes		4	Pain	Numbness		Throbbing	Aching	Stabbing Pain		Nausea						No	Normal		No	Yes
10833933	2014-11-19 05:35:00	2014-11-19 05:40:00	00:05:00	18-30	Male	White								No	>13	V-VI	14+	Yes	Rarely	1			Climbing 1st Pitch			Yes	1-5min	Yes		3	Pain	Numbness	Tingling	Throbbing										No	Normal		No	Yes
10872993	2014-12-01 19:24:00	2014-12-01 19:29:00	00:05:00	18-30	Male	White					Migranes		Migraines	No	>13	V-VI	14+	Yes	Once a Season	<0					Climbing after 1st Pitch	Yes	< 1min	Yes		3	Pain	Numbness	Tingling		Aching			Nausea						No	Warm		Yes	Yes
10819865	2014-11-16 14:59:00	2014-11-16 15:04:00	00:05:00	41-50	Female	White								No	>13	V-VI	14+	Yes	Every 3 Climbs	1					Climbing after 1st Pitch	No	5-10min	Yes		4					Aching			Nausea						No	Normal		No	Yes
10837487	2014-11-20 04:44:00	2014-11-20 04:48:00	00:04:00	18-30	Male	White								No	1-3	III-IV	8-10	Yes	Rarely	<0					Climbing after 1st Pitch	No	< 1min	Yes		3	Pain			Throbbing	Aching	Stabbing Pain								No	Warm		No	Yes
10900251	2014-12-10 11:28:00	2014-12-10 11:34:00	00:06:00	18-30	Male	White								1-5 per day	1-3	III-IV	5-7	Yes	Every 2 Climbs	1				Belaying after 1st Pitch		Yes	1-5min	Yes		4	Pain	Numbness	Tingling	Throbbing	Aching									No	Warm		No	Yes
10928463	2014-12-19 16:08:00	2014-12-19 16:13:00	00:05:00	41-50	Female	White									>13	I-II	5-7	Yes	Every 3 Climbs	1					Climbing after 1st Pitch	Yes		Yes		3	Pain				Aching									No	Cold		Yes	Yes
10904159	2014-12-11 15:25:00	2014-12-11 16:08:00	00:43:00	41-50	Male	White								No	9-12	V-VI	8-10	Yes	Every 3 Climbs	1			Climbing 1st Pitch			Yes	1-5min	Yes		5	Pain						sometimes feels like your fingers are being rolled between rollers.	Nausea						No	Warm		No	Yes
10908552	2014-12-13 03:59:00	2014-12-13 04:05:00	00:06:00	41-50	Male	White						Vascular Diseases		No	>13	III-IV	5-7		Every Climb	<0			Climbing 1st Pitch				< 1min			3	Pain		Tingling	Throbbing	Aching									No	Warm		No	No
10906127	2014-12-12 06:35:00	2014-12-12 06:58:00	00:23:00	31-40	Male	White								No	>13	V-VI	1-2	Yes	Every Climb	1			Climbing 1st Pitch			Yes	5-10min	Yes		5	Pain							Nausea	Dizziness			Irritability		Yes	Warm		No	Yes
10826734	2014-11-17 13:39:00	2014-11-17 13:50:00	00:11:00	>51	Male	White								No	>13	VII-VIII	14+	Yes	Once a Season	1			Climbing 1st Pitch			Yes	1-5min	Yes		4	Pain	Numbness	Tingling					Nausea	Dizziness					No	Hot		No	Yes
10922551	2014-12-17 13:54:00	2014-12-17 15:31:00	01:37:00	18-30	Male	White								No	1-3	III-IV	13-14	Yes	Every 2 Climbs	2						Yes	< 1min	No	Occasionally in feet, but less painful than in hands.	3	Pain		Tingling			Stabbing Pain								No	Normal		No	Yes
10838024	2014-11-20 07:12:00	2014-11-20 07:20:00	00:08:00	41-50	Female	White								No	4-8	III-IV	8-10	Yes	Every Climb	2	Gearing up		Climbing 1st Pitch		Climbing after 1st Pitch	Yes		Yes		3	Pain			Throbbing	Aching					Muffled Hearing	Pin-hole Vision	Irritability		No	Hot		No	Yes
10819315	2014-11-16 10:23:00	2014-11-16 10:37:00	00:14:00	18-30	Male	White								5-10 per day	4-8	VII-VIII	14+	Yes	Every 3 Climbs	1				Belaying after 1st Pitch	Climbing after 1st Pitch	Yes	1-5min	Yes		4	Pain	Numbness	Tingling	Throbbing	Aching	Stabbing Pain		Nausea						No	Normal		No	Yes
10819900	2014-11-16 15:20:00	2014-11-16 15:22:00	00:02:00	18-30	Male	White								1-5 per day	1-3	I-II	5-7	Yes	Rarely	2				Belaying after 1st Pitch		Yes	1-5min	Yes		4	Pain	Numbness	Tingling	Throbbing	Aching	Stabbing Pain								No	Warm		No
10854150	2014-11-24 15:09:00	2014-11-24 15:16:00	00:07:00	31-40	Male	White								No	4-8	I-II	5-7	Yes	Every Climb	3	Gearing up	Belaying 1st Pitch	Climbing 1st Pitch			Yes	1-5min	Yes		4	Pain	Numbness	Tingling		Aching	Stabbing Pain		Nausea	Dizziness					Yes	Warm		Yes	Yes
10830112	2014-11-18 09:57:00	2014-11-18 10:00:00	00:03:00	41-50	Female	White									>13	V-VI	14+	Yes	Every Climb	1			Climbing 1st Pitch			Yes	1-5min		Sometimes toes, but only rarely when it's really freezing	4	Pain			Throbbing				Nausea					but only very rarely	No	Warm		No	Yes
10832055	2014-11-18 16:42:00	2014-11-18 16:48:00	00:06:00	18-30	Male	White							Migraines	No	1-3	I-II	3-4	Yes	Every 2 Climbs	1		Belaying 1st Pitch				Yes	1-5min	Yes		4	Pain			Throbbing					Dizziness			Irritability		No	Warm		No	Yes
10872047	2014-12-01 12:44:00	2014-12-01 12:49:00	00:05:00	18-30	Male	White								No	4-8	III-IV	3-4	Yes	Every 3 Climbs	1				Belaying after 1st Pitch		Yes	1-5min	Yes		2	Pain	Numbness	Tingling	Throbbing	Aching	Stabbing Pain						Irritability		No	Hot		No	Yes
10914852	2014-12-15 13:30:00	2014-12-15 13:32:00	00:02:00	31-40	Male	White								No	4-8	V-VI	14+	Yes	Once a Season	1	Gearing up					Yes	1-5min	No		4	Pain			Throbbing	Aching							Irritability		No	Warm		No	Yes
10850353	2014-11-23 16:12:00	2014-11-23 16:15:00	00:03:00	18-30	Male	White								5-10 per day				Yes	Rarely	1			Climbing 1st Pitch			Yes	5-10min	Yes		3	Pain	Numbness	Tingling	Throbbing	Aching									No	Warm		No	Yes
10850347	2014-11-23 16:09:00	2014-11-23 16:20:00	00:11:00	41-50	Male	White								No	4-8	III-IV	5-7	Yes	Every 2 Climbs	1						Yes	Don't know, can't tell, seems like forever	Yes		5	Pain	Numbness		Throbbing		Stabbing Pain		Nausea				Irritability		No	Normal		Yes	Yes
10901121	2014-12-10 17:07:00	2014-12-10 17:17:00	00:10:00	>51	Male	White									>13	III-IV	3-4	Yes	Once a Season	1				Belaying after 1st Pitch		Yes	Don't know, can't tell, seems like forever	Yes		4				Throbbing		Stabbing Pain		Nausea	Dizziness				headache	Yes	Warm		Yes	Yes
10823129	2014-11-17 04:05:00	2014-11-17 04:09:00	00:04:00	18-30	Male	White						Vascular Diseases		No	4-8	V-VI	14+	Yes	Every Climb	3	Gearing up	Belaying 1st Pitch	Climbing 1st Pitch		Climbing after 1st Pitch	Yes	1-5min		Toes	3		Numbness	Tingling	Throbbing	Aching									No	Hot		No	Yes
10869135	2014-11-30 13:13:00	2014-11-30 13:14:00	00:01:00	18-30	Female		Mixed							No	1-3	I-II	3-4	No	Rarely	<0						No
10820142	2014-11-16 17:30:00	2014-11-16 17:36:00	00:06:00	>51	Male	White								No	>13	V-VI	3-4	Yes	Every Climb	2					Climbing after 1st Pitch	Yes	1-5min	Yes		4								Nausea	Dizziness					No	Hot		No	Yes
10831380	2014-11-18 14:48:00	2014-11-18 15:27:00	00:39:00	41-50	Male	White								No	>13	III-IV	8-10	Yes	Rarely	1	Gearing up					Yes	1-5min	Yes		4	Pain		Tingling		Aching										Warm		No	No
10901180	2014-12-10 17:45:00	2014-12-10 18:07:00	00:22:00	41-50	Male	White					Migranes			No	>13	III-IV	8-10	Yes	Every Climb	2						Yes	1-5min	Yes		4	Pain		Tingling			Stabbing Pain	Screaming abdabs!	Nausea	Dizziness					No		Difficult to describe, but they seem to stay ok for a decent time after hot aches.	Yes	Yes
10865422	2014-11-28 10:07:00	2014-11-28 10:16:00	00:09:00	18-30	Male	White								No	9-12	III-IV	8-10	Yes	Rarely	<0		Belaying 1st Pitch				Yes	< 1min	Yes		3	Pain			Throbbing	Aching	Stabbing Pain						Irritability		No		Good	No	Yes
10820226	2014-11-16 18:06:00	2014-11-16 18:15:00	00:09:00	31-40	Male	White								No	4-8	III-IV	3-4	Yes	Once a Season	1						Yes	1-5min	Yes		3	Pain			Throbbing	Aching			Nausea						No	Warm		No	Yes
10819856	2014-11-16 14:47:00	2014-11-16 15:00:00	00:13:00	>51	Male	White				Reynaud's Disease				No				Yes	Rarely	<0						Yes	1-5min	Yes		3	Pain							Nausea						No	Warm
10828784	2014-11-18 04:28:00	2014-11-18 04:32:00	00:04:00	31-40	Male	White								No	1-3	III-IV	14+	Yes		1						Yes	1-5min	Yes		3	Pain	Numbness	Tingling	Throbbing				Nausea						No	Warm		No	Yes
10825295	2014-11-17 07:30:00	2014-11-17 07:34:00	00:04:00	41-50	Male	White								No	>13	I-II	3-4		Rarely	<0					Climbing after 1st Pitch	No	< 1min	Yes		2	Pain	Numbness	Tingling											No	Normal		No	Yes
10865852	2014-11-28 13:36:00	2014-11-28 13:46:00	00:10:00	18-30	Male	White								No	1-3	III-IV	5-7	Yes	Every 3 Climbs	1				Belaying after 1st Pitch		Yes	1-5min	Yes		4	Pain	Numbness	Tingling	Throbbing	Aching	Stabbing Pain								No	Warm		No	Yes
10820183	2014-11-16 17:49:00	2014-11-16 17:59:00	00:10:00	18-30	Male	White				Reynaud's Disease		Vascular Diseases	Migraines	No	4-8	I-II	1-2	Yes	Every Climb	1			Climbing 1st Pitch			Yes	1-5min		Feet	4	Pain		Tingling	Throbbing	Aching	Stabbing Pain		Nausea						No	Cold		No	Yes
10819523	2014-11-16 11:44:00	2014-11-16 11:47:00	00:03:00	18-30	Male	White								No	4-8	III-IV	8-10	No		<0																												No
10850434	2014-11-23 16:59:00	2014-11-23 17:01:00	00:02:00	41-50	Male	White								No	>13	VII-VIII	13-14	Yes	Every 3 Climbs	1			Climbing 1st Pitch			Yes	5-10min	Yes		4	Pain		Tingling	Throbbing				Nausea				Irritability		No	Warm		Yes	Yes
10833687	2014-11-19 04:14:00	2014-11-19 04:22:00	00:08:00	41-50	Male	White								No	4-8	III-IV	5-7	Yes	Every 2 Climbs	2						Yes	1-5min	No		4	Pain	Numbness	Tingling	Throbbing	Aching								I suspect I could be irritable and short tempered!	No		Depends - if it comes from being very cold when otherwise hot or getting cold when generally cold!		Yes
10820184	2014-11-16 17:49:00	2014-11-16 18:17:00	00:28:00	31-40	Male	White								No	4-8	V-VI	8-10	Yes	Every 2 Climbs	1	Gearing up					Yes	5-10min	Yes		4	Pain			Throbbing	Aching			Nausea	Dizziness			Irritability		No	Warm		No	Yes
10819793	2014-11-16 14:17:00	2014-11-16 14:24:00	00:07:00	41-50	Male	White								No	4-8	V-VI	14+	Yes	Every 3 Climbs	3				Belaying after 1st Pitch	Climbing after 1st Pitch	Yes	1-5min		Feet	4	Pain		Tingling	Throbbing		Stabbing Pain		Nausea	Dizziness	Muffled Hearing	Pin-hole Vision	Irritability		No	Cold		Yes	Yes
10922237	2014-12-17 11:49:00	2014-12-17 11:55:00	00:06:00	18-30	Male	White								No	4-8	V-VI	14+	Yes	Every 3 Climbs	1			Climbing 1st Pitch			Yes	1-5min	Yes		3	Pain	Numbness			Aching									No	Normal		No	Yes
10820932	2014-11-17 01:16:00	2014-11-17 01:22:00	00:06:00	41-50	Male	White							Migraines	No	>13	III-IV	3-4	Yes	Rarely	<0						Yes		Yes		1	Pain		Tingling	Throbbing										No	Warm		Yes	Yes
10851891	2014-11-24 04:47:00	2014-11-24 04:51:00	00:04:00	31-40	Female							Vascular Diseases		No	4-8	I-II	8-10	Yes	Every 2 Climbs	2		Belaying 1st Pitch	Climbing 1st Pitch			No	5-10min		occasionally feet	4	Pain			Throbbing	Aching	Stabbing Pain		Nausea	Dizziness			Irritability		No	Warm		No	Yes
10830324	2014-11-18 10:52:00	2014-11-18 11:02:00	00:10:00	41-50	Male	White								No	4-8	III-IV	13-14	Yes	Rarely	1		Belaying 1st Pitch				Yes	1-5min	Yes		4	Pain														Warm		No	Yes
10898854	2014-12-10 05:01:00	2014-12-10 05:04:00	00:03:00	31-40	Male	White								No	9-12	V-VI	5-7	Yes	Every Climb	1			Climbing 1st Pitch			Yes	1-5min	No		3	Pain	Numbness	Tingling	Throbbing	Aching			Nausea	Dizziness					No	Warm		No	Yes
10819923	2014-11-16 15:33:00	2014-11-16 15:40:00	00:07:00	31-40	Male	White								No	>13	V-VI	1-2	Yes	Every 2 Climbs	1				Belaying after 1st Pitch		Yes	1-5min	Yes		3	Pain		Tingling					Nausea			Pin-hole Vision			Yes	Warm		No	Yes
10819274	2014-11-16 10:10:00	2014-11-16 10:15:00	00:05:00	18-30	Male	White							Migraines	No	9-12	V-VI	14+	Yes	Every Climb	2		Belaying 1st Pitch		Belaying after 1st Pitch		Yes	1-5min	Yes		5	Pain			Throbbing	Aching			Nausea	Dizziness			Irritability		No	Normal		Yes	Yes
10819912	2014-11-16 15:28:00	2014-11-16 15:44:00	00:16:00	>51	Male	White								No	>13	V-VI	14+	Yes	Every 2 Climbs	1					Climbing after 1st Pitch	Yes	1-5min	Yes		4	Pain		Tingling	Throbbing	Aching	Stabbing Pain		Nausea				Irritability		No	Normal		Yes	Yes
10820312	2014-11-16 18:37:00	2014-11-16 18:38:00	00:01:00	18-30	Female	White								No	1-3	I-II	5-7	No
10876518	2014-12-02 17:03:00	2014-12-02 17:14:00	00:11:00	31-40	Male	White					Migranes		Migraines	No	9-12	III-IV	3-4	Yes	Every Climb	1		Belaying 1st Pitch				No	1-5min		hands and feet if in rock shoes	3				Throbbing	Aching	Stabbing Pain								No	Warm		No	Yes
10866962	2014-11-29 06:19:00	2014-11-29 06:33:00	00:14:00	>51	Male	White								No	>13	III-IV	5-7	Yes	Rarely	<0						No		Yes		2				Throbbing										No	Normal		No	Yes
10819588	2014-11-16 12:19:00	2014-11-16 12:23:00	00:04:00	31-40	Male	White							Migraines	No	9-12	III-IV	8-10	Yes	Once a Season	1				Belaying after 1st Pitch		No	1-5min	Yes		5	Pain			Throbbing	Aching			Nausea	Dizziness	Muffled Hearing		Irritability		No	Normal		Yes	Yes
10820088	2014-11-16 17:01:00	2014-11-16 17:05:00	00:04:00	18-30	Male	White								No	9-12	V-VI	14+	Yes	Every 2 Climbs	1		Belaying 1st Pitch				Yes	1-5min		feet sometimes	4	Pain	Numbness	Tingling	Throbbing				Nausea	Dizziness					No	Warm		No	Yes
10819798	2014-11-16 14:18:00	2014-11-16 14:22:00	00:04:00	18-30	Male	White								No	1-3	V-VI	10-12	Yes	Every Climb	2						Yes	1-5min	Yes		4	Pain		Tingling	Throbbing	Aching	Stabbing Pain								No	Warm		Yes	Yes
10832630	2014-11-18 19:40:00	2014-11-18 20:04:00	00:24:00	>51	Male	White				Reynaud's Disease				No	>13	I-II	5-7	Yes	Rarely	<0						Yes	1-5min	Yes		4	Pain			Throbbing										No	Hot		No	Yes
10826246	2014-11-17 11:26:00	2014-11-17 11:32:00	00:06:00	31-40	Male	White								No	9-12	V-VI	8-10	Yes	Every 2 Climbs	1					Climbing after 1st Pitch	Yes	1-5min	Yes		4	Pain			Throbbing		Stabbing Pain							possible but not sure for all of above	No		After hot aches hands feel invulnerable and rarely do they reoccur	No	Yes
10820112	2014-11-16 17:16:00	2014-11-16 17:22:00	00:06:00	41-50		White					Migranes			No	>13	III-IV	3-4	Yes	Every 3 Climbs	1				Belaying after 1st Pitch		Yes	1-5min	Yes		3	Pain	Numbness	Tingling	Throbbing	Aching	Stabbing Pain		Nausea						No	Warm		No	Yes
10873561	2014-12-02 02:11:00	2014-12-02 02:17:00	00:06:00	18-30	Male	White								No	4-8	III-IV	1-2	Yes	Every 2 Climbs	1				Belaying after 1st Pitch		Yes	5-10min	Yes		3	Pain		Tingling	Throbbing	Aching		reducing numbness, as blood comes back to my fingers								Normal		Yes	Yes
10819556	2014-11-16 12:05:00	2014-11-16 12:10:00	00:05:00	31-40	Male	White								No	4-8	III-IV	5-7	Yes	Every 3 Climbs	1					Climbing after 1st Pitch	Yes	1-5min	Yes		3	Pain				Aching									No	Normal		No	Yes
10832455	2014-11-18 18:35:00	2014-11-18 19:12:00	00:37:00	>51	Male	White				Reynaud's Disease			Migraines	No	>13	III-IV	8-10	Yes	Every 3 Climbs	1					Climbing after 1st Pitch	Yes	1-5min	Yes		4	Pain	Numbness	Tingling	Throbbing				Nausea						No	Warm		No	Yes
10854406	2014-11-24 16:33:00	2014-11-24 16:35:00	00:02:00	41-50	Female	White								No	4-8	III-IV	3-4	Yes	Rarely	<0					Climbing after 1st Pitch	Yes	1-5min	Yes		2	Pain													No	Warm		No	Yes
10823153	2014-11-17 04:14:00	2014-11-17 04:16:00	00:02:00	31-40	Male	White								No	>13	III-IV	5-7	No
10908627	2014-12-13 04:44:00	2014-12-13 05:02:00	00:18:00	18-30	Male	White								No	4-8	III-IV	5-7	Yes	Every Climb	1			Climbing 1st Pitch			Yes	1-5min	Yes		5	Pain	Numbness	Tingling	Throbbing	Aching	Stabbing Pain		Nausea					metallic taste in my mouth, like I've been kicked in the balls	No	Hot		Yes	Yes
10899283	2014-12-10 07:18:00	2014-12-10 07:27:00	00:09:00	41-50	Female	White								No	9-12	I-II	1-2	Yes	Every 2 Climbs	2	Gearing up					Yes	1-5min	Yes		3	Pain	Numbness				Stabbing Pain								No		Never really given it any thought!	No	Yes
10832533	2014-11-18 19:06:00	2014-11-18 19:10:00	00:04:00	41-50	Male									No	4-8	III-IV	10-12	Yes	Rarely	1			Climbing 1st Pitch			Yes	5-10min	Yes		4	Pain			Throbbing				Nausea	Dizziness			Irritability		No	Warm		No	Yes
10854600	2014-11-24 17:53:00	2014-11-24 18:08:00	00:15:00	18-30	Male	White								No	1-3	I-II	13-14	Yes	Rarely	<0					Climbing after 1st Pitch	Yes	1-5min		feet when i have been standing around for a really long time ( an hour or more)	4	Pain		Tingling	Throbbing	Aching									No	Warm		No	Yes
10831287	2014-11-18 14:16:00	2014-11-18 14:29:00	00:13:00	18-30	Male	White								No	4-8	V-VI	8-10	Yes	Every Climb	1						Yes	1-5min	Yes		4	Pain			Throbbing	Aching							Irritability		No	Hot		No	Yes
10834123	2014-11-19 06:39:00	2014-11-19 06:43:00	00:04:00	18-30	Male	White								No	4-8	I-II	5-7	Yes	Rarely	1					Climbing after 1st Pitch	No	1-5min	Yes		3	Pain	Numbness		Throbbing										No	Cold		No	Yes
10833660	2014-11-19 04:02:00	2014-11-19 04:14:00	00:12:00	18-30	Male	White								No	9-12	V-VI	14+	Yes	Every 2 Climbs	1			Climbing 1st Pitch			Yes	1-5min	Yes		5	Pain	Numbness	Tingling	Throbbing	Aching	Stabbing Pain	feel like im going to be sick	Nausea	Dizziness	Muffled Hearing	Pin-hole Vision	Irritability		No	Hot		Yes	Yes
10831905	2014-11-18 16:10:00	2014-11-18 16:12:00	00:02:00	18-30	Male	White								No	4-8	I-II	5-7	Yes	Once a Season	<0			Climbing 1st Pitch		Climbing after 1st Pitch	Yes	1-5min	Yes		3	Pain		Tingling	Throbbing				Nausea							Normal		No	Yes
10909873	2014-12-13 16:55:00	2014-12-13 17:02:00	00:07:00	41-50	Male	White								No	>13	III-IV	8-10	Yes	Every 3 Climbs	2					Climbing after 1st Pitch	No	< 1min	Yes		4	Pain		Tingling	Throbbing		Stabbing Pain								No	Normal		No	Yes
10850293	2014-11-23 15:18:00	2014-11-23 15:44:00	00:26:00	31-40	Male	White					Migranes		Migraines	5-10 per day	9-12	V-VI	1-2	Yes	Rarely	<0				Belaying after 1st Pitch		Yes	< 1min	Yes		4	Pain		Tingling		Aching		nausea	Nausea						No	Hot		No	Yes
10850587	2014-11-23 18:30:00	2014-11-23 18:44:00	00:14:00	18-30	Male	White					Migranes			>10 per day	1-3	III-IV	3-4	Yes	Rarely	<0				Belaying after 1st Pitch		Yes	1-5min	Yes		3			Tingling	Throbbing			felt like hands were swelling up, took gloves off to check what was happening, but couldnt see anything.							No	Cold		No	Yes
10819153	2014-11-16 09:27:00	2014-11-16 09:40:00	00:13:00	18-30	Male	White							Migraines	No	1-3	III-IV	8-10	Yes	Every 3 Climbs	2					Climbing after 1st Pitch	No	Don't know, can't tell, seems like forever	No		5	Pain			Throbbing	Aching									No	Warm		Yes	Yes
10888700	2014-12-07 07:56:00	2014-12-07 08:13:00	00:17:00	18-30	Male	White					Migranes			No	4-8	III-IV	5-7	Yes	Every 2 Climbs	1					Climbing after 1st Pitch	Yes	1-5min	Yes		5	Pain			Throbbing	Aching	Stabbing Pain		Nausea	Dizziness					No	Normal		No	Yes
10889130	2014-12-07 15:36:00	2014-12-07 15:39:00	00:03:00	31-40	Male	White									1-3	III-IV	3-4	Yes	Every Climb	2			Climbing 1st Pitch			No	1-5min	Yes		4	Pain			Throbbing		Stabbing Pain								No	Cold		No	Yes
10840609	2014-11-20 14:48:00	2014-11-20 14:53:00	00:05:00	31-40	Male	White								No	9-12	VII-VIII	14+	Yes	Every 3 Climbs	2			Climbing 1st Pitch		Climbing after 1st Pitch	Yes	1-5min		Have once had them in my feet, rock climbing on a very cold day	4	Pain		Tingling	Throbbing		Stabbing Pain		Nausea	Dizziness			Irritability		No	Warm		Yes	Yes
10819820	2014-11-16 14:31:00	2014-11-16 14:33:00	00:02:00	18-30	Male	White								No	<1	III-IV	3-4	Yes	Every Climb	2			Climbing 1st Pitch			Yes	1-5min	Yes		4	Pain			Throbbing				Nausea	Dizziness					No	Normal		Yes	Yes
10831291	2014-11-18 14:18:00	2014-11-18 14:21:00	00:03:00	18-30	Male	White								No	1-3	III-IV	8-10	Yes	Rarely							Yes	1-5min	Yes		3		Numbness	Tingling	Throbbing				Nausea						No	Normal		Yes	Yes
10835659	2014-11-19 13:15:00	2014-11-19 13:22:00	00:07:00	41-50	Male	White								No	>13	V-VI	8-10	Yes	Once a Season	1			Climbing 1st Pitch			Yes	1-5min	Yes		4	Pain													No	Normal		No	Yes
10889095	2014-12-07 14:54:00	2014-12-07 15:01:00	00:07:00	41-50	Male	White								5-10 per day	4-8	V-VI	5-7	Yes	Every Climb	1			Climbing 1st Pitch			Yes	1-5min	Yes		3		Numbness	Tingling											No	Warm		No	Yes
10835681	2014-11-19 13:25:00	2014-11-19 14:39:00	01:14:00	31-40	Male	White								No	4-8	V-VI	8-10	No
10889176	2014-12-07 16:16:00	2014-12-07 16:22:00	00:06:00	31-40	Male	White								No	>13	VII-VIII	14+	Yes	Every 2 Climbs	1				Belaying after 1st Pitch		Yes	1-5min	Yes		4	Pain	Numbness		Throbbing				Nausea	Dizziness	Muffled Hearing				No	Warm		No	Yes
10819969	2014-11-16 16:02:00	2014-11-16 16:21:00	00:19:00	18-30	Male	White								No	4-8	V-VI	10-12	Yes	Every 2 Climbs	1			Climbing 1st Pitch			Yes	1-5min	No	Inside of upper arm: Left and right - not usually both at same time though.	3	Pain			Throbbing	Aching	Stabbing Pain		Nausea						No	Warm		No	Yes
10820000	2014-11-16 16:19:00	2014-11-16 16:26:00	00:07:00	>51	Male	White							Migraines	No	>13	III-IV	5-7	Yes	Every 2 Climbs	1				Belaying after 1st Pitch		Yes	Don't know, can't tell, seems like forever	Yes		3	Pain	Numbness	Tingling		Aching			Nausea						No	Normal		No	Yes
10922663	2014-12-17 15:07:00	2014-12-17 15:11:00	00:04:00	18-30	Male	White								No	4-8	III-IV	5-7	Yes	Once a Season	1				Belaying after 1st Pitch		Yes	1-5min	No	wrists, forearms and toes	3	Pain	Numbness	Tingling	Throbbing	Aching									No	Hot		No	Yes
10821081	2014-11-17 02:10:00	2014-11-17 02:14:00	00:04:00	18-30	Female	White								No	1-3	III-IV	3-4	Yes	Once a Season	1						Yes	5-10min	No		4	Pain	Numbness	Tingling	Throbbing	Aching	Stabbing Pain						Irritability		No	Cold			Yes
10868997	2014-11-30 11:39:00	2014-11-30 11:47:00	00:08:00	18-30	Male	White								No	1-3	V-VI	14+	Yes	Every 2 Climbs	2					Climbing after 1st Pitch	Yes	1-5min	Yes		3	Pain	Numbness		Throbbing	Aching			Nausea	Dizziness		Pin-hole Vision	Irritability	feeling generally sick	No	Warm		No	Yes
10834480	2014-11-19 08:12:00	2014-11-19 08:23:00	00:11:00	41-50	Male	White							Migraines	5-10 per day	>13	III-IV	3-4	Yes	Every 2 Climbs	1	Gearing up	Belaying 1st Pitch				Yes	Don't know, can't tell, seems like forever	Yes		4	Pain		Tingling	Throbbing	Aching	Stabbing Pain		Nausea	Dizziness			Irritability		No	Warm		No	Yes
10852843	2014-11-24 09:30:00	2014-11-24 10:03:00	00:33:00	31-40	Male	White								No	4-8	III-IV	3-4	Yes	Every 3 Climbs	1				Belaying after 1st Pitch		Yes	5-10min	Yes		3	Pain		Tingling	Throbbing	Aching			Nausea				Irritability		No	Warm		No	Yes
10819862	2014-11-16 14:57:00	2014-11-16 15:02:00	00:05:00	41-50	Female	White								>10 per day	9-12	III-IV	8-10	Yes	Every 3 Climbs	2	Gearing up	Belaying 1st Pitch		Belaying after 1st Pitch		No	5-10min	No	feer	1	Pain	Numbness			Aching			Nausea	Dizziness	Muffled Hearing	Pin-hole Vision	Irritability		No				Yes
10836272	2014-11-19 17:24:00	2014-11-19 17:33:00	00:09:00	31-40	Male	White								No	9-12	V-VI	14+	Yes	Every 3 Climbs	1				Belaying after 1st Pitch		Yes	< 1min	No		2	Pain	Numbness	Tingling	Throbbing	Aching	Stabbing Pain						Irritability		No	Warm		No	Yes
10819694	2014-11-16 13:35:00	2014-11-16 13:43:00	00:08:00	18-30	Male	White								No	4-8	III-IV	10-12	Yes	Every Climb	1	Gearing up					Yes	1-5min	Yes		3		Numbness	Tingling	Throbbing	Aching			Nausea				Irritability		No	Warm		No	Yes
10826848	2014-11-17 14:15:00	2014-11-17 14:20:00	00:05:00	18-30	Male	White								No	4-8	V-VI	8-10	Yes	Every 2 Climbs	2			Climbing 1st Pitch		Climbing after 1st Pitch	Yes	1-5min	Yes		4	Pain		Tingling			Stabbing Pain		Nausea						No	Warm		Yes	Yes
10819831	2014-11-16 14:35:00	2014-11-16 14:39:00	00:04:00	>51	Male	White									>13	V-VI	8-10	Yes	Every 3 Climbs	2	Gearing up					Yes	1-5min	Yes		4	Pain		Tingling	Throbbing	Aching									No	Warm		No
10819785	2014-11-16 14:13:00	2014-11-16 14:20:00	00:07:00	31-40	Male	White								No	1-3	III-IV	8-10	Yes	Once a Season	1	Gearing up					Yes	5-10min	Yes		3	Pain	Numbness	Tingling	Throbbing	Aching									No	Warm		No	Yes
10819894	2014-11-16 15:18:00	2014-11-16 15:25:00	00:07:00	41-50	Male	White								No	>13	V-VI	14+	Yes	Rarely	<0				Belaying after 1st Pitch		Yes	1-5min	Yes		3	Pain													No	Normal		No	Yes
10901137	2014-12-10 10:19:00	2014-12-10 17:21:00	07:02:00	31-40	Female	White								No	1-3	III-IV	3-4	Yes	Every Climb	1			Climbing 1st Pitch			Yes	1-5min	Yes		3	Pain		Tingling	Throbbing	Aching		It sort of feels like my fingers will burst/split!							No	Warm		No	Yes
10836136	2014-11-19 16:18:00	2014-11-19 16:21:00	00:03:00	31-40	Male	White								No	4-8	III-IV	8-10	Yes	Every 3 Climbs	1					Climbing after 1st Pitch	Yes	1-5min	No		3	Pain			Throbbing	Aching							Irritability		No	Normal		No	Yes
10899451	2014-12-10 08:09:00	2014-12-10 08:21:00	00:12:00	31-40	Male	White								No	>13	VII-VIII	14+	Yes	Every Climb	1			Climbing 1st Pitch			Yes	1-5min	Yes		4	Pain			Throbbing				Nausea				Irritability	Turrets :)	No	Hot		No	Yes
10898769	2014-12-10 04:35:00	2014-12-10 04:53:00	00:18:00	31-40	Male	White								No	>13	III-IV	5-7	Yes	Every Climb	2	Gearing up			Belaying after 1st Pitch		Yes	5-10min	Yes		3	Pain			Throbbing		Stabbing Pain		Nausea				Irritability		No	Warm		Yes	Yes
10844383	2014-11-21 07:02:00	2014-11-21 10:29:00	03:27:00	18-30	Female	White								No	4-8	I-II	5-7	Yes	Once a Season	1						Yes	Don't know, can't tell, seems like forever	Yes		4	Pain			Throbbing	Aching			Nausea				Irritability		No	Warm		Yes	Yes
10822595	2014-11-17 03:29:00	2014-11-17 03:36:00	00:07:00	31-40	Male	White								5-10 per day	>13	V-VI	1-2	Yes	Every 2 Climbs	1	Gearing up					Yes	1-5min	Yes		4	Pain			Throbbing	Aching	Stabbing Pain		Nausea	Dizziness					No	Normal		Yes	Yes
10830198	2014-11-18 10:21:00			41-50	Male	White		Diabetes						No	>13	V-VI	13-14
10819390	2014-11-16 10:48:00			18-30	Male	White								No	4-8	V-VI	14+
10830075	2014-11-18 09:44:00			41-50	Male	White								No	9-12	V-VI	5-7
10819830	2014-11-16 14:34:00			>51	Male	White							Migraines	No	>13	V-VI	10-12
10924753	2014-12-18 10:48:00			31-40	Male	White								No	>13	I-II	1-2
10833980	2014-11-19 05:54:00			31-40	Female	White								No	1-3	V-VI	10-12
10916836	2014-12-16 04:19:00			18-30	Female	White				Reynaud's Disease				No	1-3	I-II	1-2
10834581	2014-11-19 08:39:00			41-50	Male	White								No	>13	III-IV	3-4
10830068	2014-11-18 09:43:00			18-30	Male	White								No	1-3	III-IV	5-7
10830452	2014-11-18 11:29:00			41-50	Male	White								No	>13	V-VI	3-4
10851853	2014-11-24 04:25:00			18-30	Male	White								No	1-3	III-IV	5-7
10830222	2014-11-18 10:28:00			31-40	Male	White								No	4-8	I-II	3-4
10830346	2014-11-18 11:00:00			18-30	Male	White								No	1-3	III-IV	8-10
10832258	2014-11-18 17:37:00			31-40	Male	White								No	4-8	III-IV	5-7
10905914	2014-12-12 04:56:00			41-50	Male	White								No	4-8	III-IV	3-4
10853256	2014-11-24 11:16:00			>51	Male	White								>10 per day	>13	I-II	1-2
10829511	2014-11-18 07:39:00			41-50	Male	White								No	1-3	III-IV	8-10
10910602	2014-12-14 03:57:00			31-40	Male	White								No	4-8	III-IV	10-12
10819525	2014-11-16 11:48:00			18-30	Male	White		Diabetes						No	4-8	VII-VIII	14+
10819814	2014-11-16 14:28:00			31-40	Male	White							Migraines	No	4-8	III-IV	5-7
10823911	2014-11-17 05:02:00			41-50	Male	White								No	<1	I-II	1-2
10826615	2014-11-17 13:04:00			31-40	Female	White								No	4-8	V-VI	14+
10835722	2014-11-19 13:41:00			31-40	Male	White								No	>13	III-IV	14+
10819841	2014-11-16 14:44:00			18-30	Male	White								>10 per day	1-3	III-IV	3-4
10832006	2014-11-18 16:33:00			31-40	Male	White								No	4-8	III-IV	3-4
10835757	2014-11-19 13:58:00			41-50	Female	White						Vascular Diseases		1-5 per day	>13	III-IV	14+
10823145	2014-11-17 04:10:00			>51	Male	White								No	>13	III-IV	5-7
10874304	2014-12-02 07:04:00			31-40	Male	White								No	1-3	I-II	3-4
10830975	2014-11-18 12:57:00			>51	Male	White								>10 per day
10819355	2014-11-16 10:42:00			31-40	Male	White					Migranes			>10 per day	1-3	III-IV	3-4
10901298	2014-12-10 18:31:00			41-50	Male	White				Reynaud's Disease				5-10 per day	9-12	I-II	5-7
10832431	2014-11-18 18:28:00			>51	Male	White							Migraines	No	>13	III-IV	10-12
10887136	2014-12-06 10:56:00			18-30	Male	White								No	1-3	III-IV	3-4
10927861	2014-12-19 11:00:00			31-40	Male	White								No	4-8	III-IV	10-12
10855503	2014-11-25 03:21:00			41-50	Male	White								No	>13	III-IV	5-7
10824577	2014-11-17 05:48:00			18-30	Male	White								No	1-3	III-IV	5-7
10911793	2014-12-14 18:37:00			18-30	Male	White								No	1-3	III-IV	1-2
10819791	2014-11-16 14:15:00			18-30	Male	White								No	1-3	V-VI	10-12
10852106	2014-11-24 06:19:00			18-30	Male	White								No	4-8	III-IV	13-14
10882724	2014-12-04 15:04:00			41-50	Male	White								No	9-12	I-II	1-2
10846824	2014-11-22 02:29:00			31-40	Male	White								1-5 per day	4-8	V-VI	14+
10854233	2014-11-24 15:39:00			31-40	Male	White								1-5 per day	1-3	III-IV	5-7
10819603	2014-11-16 12:30:00			18-30	Male									No	4-8	III-IV	5-7
10872425	2014-12-01 15:10:00			41-50	Male	White					Migranes		Migraines	No	4-8	III-IV	3-4
10820285	2014-11-16 18:26:00			31-40	Male	White								No	>13	V-VI	8-10
10831354	2014-11-18 14:40:00			41-50	Female	White								>10 per day	1-3	I-II	3-4
10819436	2014-11-16 11:09:00			18-30	Female	White								No	1-3	III-IV	10-12
10819669	2014-11-16 13:14:00			>51	Male	White							Migraines	No	>13	III-IV	10-12
10909678	2014-12-13 14:25:00			31-40	Male	White								>10 per day	4-8	III-IV	10-12
10847798	2014-11-22 12:20:00			>51	Male	White								No	>13	V-VI	3-4
10846404	2014-11-21 19:05:00			<17	Male	White								No	9-12	V-VI	5-7
10841206	2014-11-20 18:01:00			>51	Male	White								No	>13	III-IV
10866948	2014-11-29 06:13:00			41-50	Male									No	>13
10819889	2014-11-16 15:15:00			41-50	Male	White								No	>13	VII-VIII	14+
10858205	2014-11-25 18:17:00			18-30	Male	White								No	1-3	III-IV	3-4
10823114	2014-11-17 04:04:00			41-50	Male	White								No	>13	III-IV	1-2
10836109	2014-11-19 16:10:00			41-50	Female	White								>10 per day	>13	III-IV	3-4
10819662	2014-11-16 13:14:00			>51	Male	White									>13	III-IV	10-12
10881312	2014-12-04 07:11:00			18-30	Male	White							Migraines	No	1-3	I-II	1-2
10854907	2014-11-24 21:08:00			18-30	Female	White								No	<1	I-II	1-2
10865874	2014-11-28 13:53:00			>51	Female	White						Vascular Diseases	Migraines	No	>13	III-IV	3-4
10831995	2014-11-18 16:30:00			41-50	Male	White								No	4-8	III-IV	5-7
10927018	2014-12-19 06:15:00			31-40	Male	White								No	9-12	III-IV	10-12
10834048	2014-11-19 06:17:00			18-30	Male	White								No	1-3	I-II	10-12
10830131	2014-11-18 10:03:00			31-40	Male	White								No	1-3	I-II	3-4
10820044	2014-11-16 16:46:00			18-30	Female	White								No	1-3	III-IV	5-7
10832188	2014-11-18 17:17:00			>51	Male	White								No	>13	III-IV	13-14
10915488	2014-12-15 16:21:00			18-30	Female	White								No	1-3	I-II	1-2
10899291	2014-12-10 07:22:00			18-30	Male	White								No	1-3	III-IV	8-10
10819237	2014-11-16 09:52:00			18-30	Male	White								No	4-8	III-IV	5-7
10912879	2014-12-15 04:52:00			31-40	Male	White								No	4-8	III-IV	8-10
10863390	2014-11-27 20:47:00			31-40	Female	White								No	4-8	III-IV	3-4
10882788	2014-12-04 15:30:00			18-30	Female	White						Vascular Diseases		No	4-8	III-IV	3-4
10819586	2014-11-16 12:19:00			18-30	Male	White						Vascular Diseases		>10 per day	4-8	III-IV	8-10
10830261	2014-11-18 10:35:00			31-40	Male	White						Vascular Diseases		No	9-12	III-IV	5-7
10819795	2014-11-16 14:17:00	2014-11-16 14:20:00	00:03:00														5-7
10837149	2014-11-20 02:33:00			>51	Male	White								No
10878869	2014-12-03 10:52:00			18-30	Male	White								No
10877742	2014-12-03 05:06:00			18-30	Male	White								No
10825726	2014-11-17 09:31:00			18-30	Female	White								No
10865461	2014-11-28 10:22:00			18-30	Male	White								No
10825570	2014-11-17 08:45:00			18-30	Male	White								No	1-3	III-IV	3-4
10819955	2014-11-16 15:54:00			18-30	Female	White				Reynaud's Disease	Migranes		Migraines	No
10850509	2014-11-23 17:49:00			31-40	Male	White								No
10859123	2014-11-26 04:42:00			>51	Male									No	>13	V-VI	5-7
10857715	2014-11-25 14:56:00			>51	Male	White								No	>13	V-VI	14+
10851754	2014-11-24 03:38:00			41-50	Female	White								No
10881221	2014-12-04 06:27:00			18-30	Female	White								No
10819846	2014-11-16 13:36:00			31-40	Male	White								No
10861731	2014-11-27 03:08:00			<17										>10 per day
10827404	2014-11-17 17:05:00			31-40	Female	White								No
10834630	2014-11-19 08:47:00			>51	Male	White					Migranes			No
10878673	2014-12-03 10:03:00			>51	Male	White
10834450	2014-11-19 08:03:00			31-40	Male									No
10907389	2014-12-12 13:35:00			41-50	Male	White								No
10830242	2014-11-18 10:32:00			18-30	Male	White								No
10832544	2014-11-18 19:10:00			18-30	Female	White								No
10819804	2014-11-16 14:22:00			41-50	Female	White								No
10913111	2014-12-15 06:30:00			>51		White								No	>13	V-VI	13-14
10834066	2014-11-19 06:22:00			31-40	Male	White								No
10842943	2014-11-21 03:18:00			31-40	Male	White								No
10831991	2014-11-18 16:29:00			41-50	Male	White								No
10904921	2014-12-11 20:46:00			18-30	Female	White								No
10819924	2014-11-16 15:34:00			>51	Male	White							Migraines	No
10888889	2014-12-07 11:18:00			>51	Male	White				Reynaud's Disease				No
10846678	2014-11-21 23:40:00			31-40	Male	White								No	4-8	III-IV	8-10
10906363	2014-12-12 08:07:00			>51	Male	White								No
10834125	2014-11-19 06:39:00			18-30	Female		mixed white/caribbean			Reynaud's Disease				No
10823282	2014-11-17 04:28:00			31-40	Male	White								No
10860804	2014-11-26 14:30:00			<17		African					Migranes	Vascular Diseases		1-5 per day			3-4
10839058	2014-11-20 09:44:00			>51	Male	White								No
10850350	2014-11-23 16:11:00			31-40	Male	White								No
10898393	2014-12-10 02:28:00			31-40	Male	White								No	>13	V-VI	1-2
10850292	2014-11-23 15:17:00			31-40	Female	White				Reynaud's Disease	Migranes		Migraines	No
10850319	2014-11-23 15:33:00			>51	Male	White								No
10840937	2014-11-20 16:06:00			31-40	Male	White								No
10860943	2014-11-26 15:36:00			31-40	Male	White								No
10854373	2014-11-24 16:18:00			18-30	Female	White								No
10871140	2014-12-01 08:03:00			31-40	Female	White								No
